# Supplementary material for: Accuracy, potential, and limitations of probabilistic record linkage in identifying deaths by gender identity and sexual orientation in the state of Rio De Janeiro, Brazil
Source: BMC Public Health. 2024 Jun 1;24:1475. doi: 10.1186/s12889-024-19002-x (PMC11144332; doi:10.1186/s12889-024-19002-x)
Supplement: Supplementary file 1 — Supplementary Material 1 [file 12889_2024_19002_MOESM1_ESM.xlsx]

## Sheet: data
pair	score	death	group	age_group	race_color	marital_status	schooling	pwdisabilities	pwdisorder	chronicity	assistance_network
0	.	no	HCW	40-49 years	Black	Married and others status	≥ 8 years of study	no	no	no	yes
0	.	no	HCW	40-49 years	Nonblack	Married and others status	≥ 8 years of study	no	no	no	yes
0	.	no	CMUnknow	19-29 years	Black	Single	Up to 8 years of study	no	no	no	yes
0	.	no	CWUnknow	19-29 years	Black	Single	≥ 8 years of study	no	no	no	yes
0	.	no	HCW	40-49 years	Nonblack	Married and others status	Up to 8 years of study	no	no	no	yes
0	.	no	HCW	19-29 years	Nonblack	Single	Up to 8 years of study	no	no	no	yes
0	.	no	CWUnknow	19-29 years	Nonblack	Single	.	no	no	no	yes
0	.	no	CWUnknow	19-29 years	Black	Single	.	no	no	no	no
0	.	no	CWUnknow	40-49 years	Black	Single	.	no	no	no	yes
0	.	no	CMUnknow	19-29 years	Black	.	.	no	no	no	yes
0	.	no	CWUnknow	19-29 years	.	.	.	no	no	no	yes
0	.	no	HCW	≥ 50 years	Nonblack	Married and others status	.	no	no	no	yes
0	.	no	TGW	30-39 years	.	Married and others status	.	no	no	no	yes
0	.	no	CMUnknow	30-39 years	.	.	.	no	no	no	yes
0	.	no	HCW	19-29 years	Nonblack	Single	.	no	no	no	no
0	.	no	CMUnknow	19-29 years	Black	.	.	no	no	no	yes
0	.	no	HCW	19-29 years	Nonblack	Single	.	no	no	no	yes
0	.	no	CWUnknow	40-49 years	.	.	.	no	no	no	no
0	.	no	CWUnknow	30-39 years	Black	Single	≥ 8 years of study	no	no	no	yes
0	.	no	CWUnknow	30-39 years	Black	Single	Up to 8 years of study	no	no	no	yes
0	.	no	CWUnknow	19-29 years	Nonblack	.	.	no	no	no	yes
0	.	no	HCW	30-39 years	Black	Single	Up to 8 years of study	no	no	no	yes
0	.	no	HCW	19-29 years	Black	Married and others status	≥ 8 years of study	no	no	no	yes
0	.	no	CWUnknow	30-39 years	Black	Single	.	no	no	no	yes
0	.	no	HCM	19-29 years	Black	Single	≥ 8 years of study	no	yes	no	yes
0	.	no	CWUnknow	19-29 years	Black	.	.	no	no	no	yes
0	.	no	CMUnknow	30-39 years	.	.	.	no	no	no	yes
0	.	no	CWUnknow	19-29 years	Black	.	≥ 8 years of study	no	no	no	yes
0	.	no	CWUnknow	19-29 years	Black	Single	≥ 8 years of study	no	no	no	yes
0	.	no	HCW	40-49 years	Nonblack	.	Up to 8 years of study	no	no	no	yes
0	.	no	HCW	40-49 years	.	.	.	no	no	no	yes
0	.	no	WSW	19-29 years	Black	Single	Up to 8 years of study	no	no	no	yes
0	.	no	CMUnknow	19-29 years	Black	.	.	no	no	no	yes
0	.	no	CWUnknow	19-29 years	Nonblack	Single	≥ 8 years of study	no	no	no	no
0	.	no	CWUnknow	19-29 years	.	.	.	no	no	no	no
0	.	no	CMUnknow	≥ 50 years	.	.	.	no	no	no	yes
0	.	no	HCW	19-29 years	Black	.	.	no	no	no	no
0	.	no	HCW	19-29 years	Black	Single	≥ 8 years of study	no	no	no	yes
0	.	no	HCW	30-39 years	Black	Married and others status	≥ 8 years of study	no	no	no	yes
0	.	no	CWUnknow	40-49 years	.	Married and others status	.	no	no	no	yes
0	.	no	CWUnknow	19-29 years	Black	Single	.	no	no	no	yes
0	.	no	CWUnknow	30-39 years	Black	.	.	no	no	no	yes
0	.	no	CMUnknow	40-49 years	Black	.	.	no	no	no	yes
0	.	no	CWUnknow	19-29 years	Nonblack	.	≥ 8 years of study	no	no	no	yes
0	.	no	HCW	30-39 years	Nonblack	Single	.	no	no	no	yes
0	.	no	HCM	30-39 years	Nonblack	.	.	no	yes	no	yes
0	.	no	HCW	19-29 years	Black	Single	≥ 8 years of study	no	no	no	yes
0	.	no	CMUnknow	30-39 years	Nonblack	.	.	no	no	no	yes
0	.	no	CWUnknow	19-29 years	Black	.	.	no	no	no	yes
0	.	no	HCM	30-39 years	.	Single	≥ 8 years of study	no	no	no	no
0	.	no	HCW	19-29 years	Black	Single	Up to 8 years of study	no	no	no	yes
0	.	no	HCW	30-39 years	Black	Married and others status	.	no	no	no	yes
0	.	no	HCW	19-29 years	Nonblack	Single	Up to 8 years of study	no	no	no	yes
0	.	no	HCW	40-49 years	Nonblack	Married and others status	.	no	no	yes	yes
0	.	no	CMUnknow	30-39 years	Nonblack	.	.	no	no	no	yes
0	.	no	CWUnknow	30-39 years	Black	Single	.	no	no	no	yes
0	.	no	TGW	≥ 50 years	Nonblack	Married and others status	≥ 8 years of study	no	no	no	yes
0	.	no	CMUnknow	19-29 years	Nonblack	Married and others status	.	no	no	no	no
0	.	no	HCW	19-29 years	Black	Single	.	no	no	no	yes
0	.	no	CWUnknow	19-29 years	Black	.	.	no	no	no	yes
0	.	no	HCW	≥ 50 years	Nonblack	Married and others status	≥ 8 years of study	no	no	no	yes
0	.	no	HCW	19-29 years	Black	Single	.	no	no	no	yes
0	.	no	CMUnknow	30-39 years	.	Single	.	no	no	no	yes
0	.	no	HCW	30-39 years	Black	Single	.	no	no	no	yes
0	.	no	CMUnknow	40-49 years	Nonblack	.	.	no	no	no	yes
0	.	no	CMUnknow	30-39 years	Black	Single	Up to 8 years of study	no	no	no	no
0	.	no	CWUnknow	30-39 years	Black	.	.	no	no	yes	yes
0	.	no	HCM	19-29 years	Black	Single	Up to 8 years of study	no	yes	no	yes
0	.	no	HCW	30-39 years	Nonblack	Married and others status	≥ 8 years of study	no	no	no	no
0	.	no	CWUnknow	19-29 years	.	.	.	no	no	no	yes
0	.	no	MSM	19-29 years	Nonblack	Single	≥ 8 years of study	no	no	no	no
0	.	no	CWUnknow	19-29 years	Nonblack	Single	≥ 8 years of study	no	yes	no	yes
0	.	no	HCW	40-49 years	Black	Married and others status	Up to 8 years of study	no	no	no	yes
0	.	no	CWUnknow	40-49 years	Nonblack	Married and others status	.	no	no	no	no
0	.	no	CWUnknow	40-49 years	Nonblack	.	Up to 8 years of study	no	no	no	yes
0	.	no	CMUnknow	19-29 years	Black	.	.	no	no	no	yes
0	.	no	HCW	40-49 years	Black	Single	≥ 8 years of study	no	no	no	no
0	.	no	HCW	19-29 years	.	Married and others status	.	no	no	no	no
0	.	no	CWUnknow	19-29 years	.	.	.	no	no	no	yes
0	.	no	HCM	≥ 50 years	Black	Married and others status	.	no	no	no	yes
0	.	no	CWUnknow	30-39 years	Nonblack	.	.	no	no	no	yes
0	.	no	HCW	30-39 years	Black	Single	Up to 8 years of study	no	no	no	yes
0	.	no	CWUnknow	19-29 years	Black	Married and others status	≥ 8 years of study	no	no	no	yes
0	.	no	CWUnknow	19-29 years	Black	Single	≥ 8 years of study	no	no	no	no
0	.	no	CWUnknow	30-39 years	Black	.	.	no	no	no	yes
0	.	no	WSW	40-49 years	Nonblack	Single	≥ 8 years of study	no	no	no	yes
0	.	no	CMUnknow	19-29 years	Black	.	.	no	no	no	yes
0	.	no	CMUnknow	40-49 years	.	.	.	no	no	no	yes
0	.	no	HCW	≥ 50 years	Nonblack	Single	.	no	no	no	no
0	.	no	HCW	30-39 years	Black	Married and others status	≥ 8 years of study	no	no	no	yes
0	.	no	CMUnknow	30-39 years	Nonblack	.	≥ 8 years of study	no	no	no	yes
0	.	no	HCM	30-39 years	Black	Single	≥ 8 years of study	no	no	no	yes
0	.	no	HCW	40-49 years	Nonblack	Married and others status	.	no	no	no	yes
0	.	no	CWUnknow	30-39 years	Black	.	.	no	no	no	yes
0	.	no	HCW	19-29 years	.	Single	.	no	yes	no	yes
0	.	no	CMUnknow	30-39 years	.	Single	.	no	no	no	yes
0	.	no	HCW	19-29 years	Black	.	≥ 8 years of study	no	no	no	yes
0	.	no	CWUnknow	30-39 years	Nonblack	.	.	no	no	no	yes
0	.	no	HCW	19-29 years	Black	Married and others status	.	no	no	no	no
0	.	no	HCW	40-49 years	Nonblack	Married and others status	Up to 8 years of study	no	yes	yes	yes
0	.	no	CWUnknow	19-29 years	Black	.	.	no	no	no	yes
0	.	no	HCW	40-49 years	Black	Single	Up to 8 years of study	no	no	no	no
0	.	no	CWUnknow	30-39 years	Nonblack	.	.	no	no	no	yes
0	.	no	CWUnknow	30-39 years	.	.	.	no	no	no	yes
0	.	no	CWUnknow	19-29 years	Black	Single	.	no	no	no	yes
0	.	no	HCW	≥ 50 years	Nonblack	Single	.	no	no	no	yes
0	.	no	HCW	40-49 years	Nonblack	Married and others status	Up to 8 years of study	no	no	no	yes
0	.	no	CWUnknow	30-39 years	.	Single	.	no	no	no	no
0	.	no	CWUnknow	30-39 years	Black	.	.	no	no	no	yes
0	.	no	CWUnknow	40-49 years	Black	.	.	no	no	no	yes
0	.	no	CWUnknow	40-49 years	Black	Married and others status	Up to 8 years of study	no	yes	no	yes
0	.	no	HCW	≥ 50 years	Black	Married and others status	Up to 8 years of study	yes	yes	no	yes
0	.	no	CWUnknow	19-29 years	.	.	.	no	no	no	yes
0	.	no	HCW	30-39 years	Black	Single	.	no	no	no	yes
0	.	no	HCW	30-39 years	Nonblack	Single	Up to 8 years of study	yes	yes	no	yes
0	.	no	CWUnknow	40-49 years	Black	.	.	no	yes	no	yes
0	.	no	CMUnknow	≥ 50 years	Black	.	.	no	no	no	yes
0	.	no	HCW	30-39 years	Nonblack	Single	≥ 8 years of study	no	no	no	yes
0	.	no	CWUnknow	30-39 years	Black	Married and others status	.	no	no	yes	yes
0	.	no	HCW	30-39 years	Black	Married and others status	≥ 8 years of study	no	no	no	no
0	.	no	CWUnknow	19-29 years	Black	.	.	no	yes	no	no
0	.	no	WSW	19-29 years	Black	.	Up to 8 years of study	no	no	no	yes
0	.	no	HCW	30-39 years	Nonblack	Married and others status	Up to 8 years of study	no	no	no	no
0	.	no	HCW	30-39 years	Black	Single	Up to 8 years of study	no	no	no	yes
0	.	no	HCW	30-39 years	.	Married and others status	≥ 8 years of study	no	no	no	no
0	.	no	CWUnknow	40-49 years	Nonblack	.	.	no	no	no	no
0	.	no	HCW	40-49 years	Nonblack	Single	≥ 8 years of study	yes	no	yes	no
0	.	no	HCM	40-49 years	Black	.	.	yes	yes	no	yes
0	.	no	CWUnknow	40-49 years	Black	.	.	no	no	no	yes
0	.	no	HCW	19-29 years	Black	Single	≥ 8 years of study	no	no	no	yes
0	.	no	CMUnknow	≥ 50 years	Nonblack	.	Up to 8 years of study	no	no	no	no
0	.	no	CWUnknow	30-39 years	Black	.	.	no	no	no	yes
0	.	no	CMUnknow	30-39 years	Black	.	.	no	no	no	yes
0	.	no	CMUnknow	19-29 years	.	.	.	no	no	no	no
0	.	no	CMUnknow	19-29 years	Black	.	.	no	no	no	yes
0	.	no	CMUnknow	≥ 50 years	Black	Single	.	no	yes	no	yes
0	.	no	CMUnknow	30-39 years	Black	Single	≥ 8 years of study	no	no	no	yes
0	.	no	CWUnknow	19-29 years	Black	Single	≥ 8 years of study	no	no	no	yes
0	.	no	HCW	40-49 years	.	Single	.	no	no	no	yes
0	.	no	CMUnknow	30-39 years	.	.	.	no	no	yes	yes
0	.	no	HCW	19-29 years	Nonblack	Married and others status	Up to 8 years of study	no	no	no	yes
0	.	no	CWUnknow	30-39 years	Black	Single	≥ 8 years of study	no	no	no	yes
0	.	no	CWUnknow	19-29 years	.	.	.	no	no	no	no
0	.	no	HCW	30-39 years	.	Single	.	no	no	no	yes
0	.	no	HCM	30-39 years	Black	Single	.	no	no	no	yes
0	.	no	HCM	19-29 years	Black	Single	≥ 8 years of study	no	no	no	yes
0	.	no	CWUnknow	19-29 years	Nonblack	Single	≥ 8 years of study	no	no	no	yes
0	.	no	CMUnknow	19-29 years	Black	.	.	no	no	no	yes
0	.	no	CWUnknow	30-39 years	Black	.	.	no	no	no	yes
0	.	no	HCW	30-39 years	Nonblack	Single	≥ 8 years of study	no	no	no	yes
0	.	no	HCW	19-29 years	Black	Married and others status	≥ 8 years of study	no	no	no	yes
0	.	no	CWUnknow	19-29 years	.	.	.	no	no	no	no
0	.	no	HCM	30-39 years	Black	Married and others status	Up to 8 years of study	no	no	no	yes
0	.	no	HCW	40-49 years	Black	Married and others status	Up to 8 years of study	no	no	no	no
0	.	no	TGW	40-49 years	Black	Married and others status	Up to 8 years of study	no	no	no	yes
0	.	no	CMUnknow	19-29 years	Black	.	.	no	no	no	yes
0	.	no	CMUnknow	19-29 years	.	.	.	no	no	no	no
0	.	no	HCW	30-39 years	Nonblack	Married and others status	≥ 8 years of study	no	no	no	yes
0	.	no	HCW	30-39 years	Nonblack	Married and others status	≥ 8 years of study	no	no	no	yes
0	.	no	WSW	19-29 years	.	Single	.	no	no	no	no
0	.	no	CWUnknow	30-39 years	Black	Married and others status	.	no	no	no	no
0	.	no	CMUnknow	19-29 years	.	.	.	no	no	no	no
0	.	no	WSW	19-29 years	.	.	.	no	yes	no	no
0	.	no	CMUnknow	40-49 years	.	.	.	no	no	no	yes
0	.	no	CMUnknow	30-39 years	Nonblack	.	.	no	no	no	yes
0	.	no	CWUnknow	30-39 years	Black	.	.	no	no	no	no
0	.	no	CWUnknow	19-29 years	Nonblack	Single	≥ 8 years of study	no	no	no	yes
0	.	no	CMUnknow	40-49 years	.	.	.	no	no	no	yes
0	.	no	HCW	30-39 years	Black	Single	.	no	no	no	no
0	.	no	HCW	19-29 years	Black	Married and others status	.	no	no	no	yes
0	.	no	CWUnknow	19-29 years	Black	.	.	no	no	no	yes
0	.	no	CWUnknow	30-39 years	Nonblack	.	.	no	no	no	yes
0	.	no	HCW	30-39 years	Black	Married and others status	≥ 8 years of study	no	no	no	yes
0	.	no	TGW	19-29 years	Black	Single	Up to 8 years of study	no	no	no	yes
0	.	no	CMUnknow	19-29 years	.	.	.	no	no	no	yes
0	.	no	CMUnknow	19-29 years	Black	.	.	no	no	no	yes
0	.	no	CWUnknow	30-39 years	Nonblack	Single	.	no	no	no	yes
0	.	no	HCM	19-29 years	Nonblack	Married and others status	.	yes	yes	no	no
0	.	no	CWUnknow	19-29 years	Black	.	.	no	no	no	yes
0	.	no	HCW	40-49 years	.	Single	.	no	no	no	yes
0	.	no	CWUnknow	≥ 50 years	Nonblack	Married and others status	.	no	no	no	no
0	.	no	CWUnknow	19-29 years	Black	Single	.	no	no	no	yes
0	.	no	CWUnknow	≥ 50 years	Black	Single	.	no	yes	no	yes
0	.	no	HCW	19-29 years	Black	Married and others status	.	no	no	no	yes
0	.	no	HCW	19-29 years	Black	Single	Up to 8 years of study	no	no	no	yes
0	.	no	HCW	19-29 years	.	Married and others status	≥ 8 years of study	no	no	no	yes
0	.	no	CWUnknow	30-39 years	Nonblack	Single	.	no	no	no	yes
0	.	no	CWUnknow	30-39 years	.	.	.	no	no	no	no
0	.	no	HCW	19-29 years	.	Married and others status	Up to 8 years of study	no	no	no	yes
0	.	no	CWUnknow	≥ 50 years	Black	.	.	no	no	no	no
0	.	no	CMUnknow	19-29 years	Black	.	.	no	no	no	yes
0	.	no	HCW	19-29 years	Nonblack	Single	.	no	yes	no	yes
0	.	no	CWUnknow	30-39 years	.	Married and others status	.	no	no	no	yes
0	.	no	CWUnknow	19-29 years	.	Single	≥ 8 years of study	no	no	no	yes
0	.	no	HCW	19-29 years	Nonblack	Single	≥ 8 years of study	no	no	no	yes
0	.	no	CWUnknow	19-29 years	Black	Single	.	no	yes	no	yes
0	.	no	CWUnknow	19-29 years	Black	.	.	no	no	no	yes
0	.	no	CWUnknow	19-29 years	Nonblack	.	≥ 8 years of study	no	no	no	yes
0	.	no	CWUnknow	19-29 years	Black	.	.	no	no	no	yes
0	.	no	CMUnknow	19-29 years	Black	.	.	no	no	no	no
0	.	no	CWUnknow	40-49 years	Nonblack	.	.	no	no	no	yes
0	.	no	CMUnknow	30-39 years	.	Single	.	no	no	no	no
0	.	no	CMUnknow	19-29 years	Black	.	.	no	no	no	yes
0	.	no	CWUnknow	30-39 years	Nonblack	Single	≥ 8 years of study	no	no	no	yes
0	.	no	HCW	30-39 years	Nonblack	Single	≥ 8 years of study	no	no	no	yes
0	.	no	HCW	30-39 years	Black	Married and others status	≥ 8 years of study	no	no	no	yes
0	.	no	CWUnknow	40-49 years	.	.	.	no	no	no	no
0	.	no	CWUnknow	19-29 years	Black	.	.	no	no	no	yes
0	.	no	CWUnknow	19-29 years	Nonblack	.	.	no	no	no	yes
0	.	no	CWUnknow	30-39 years	Nonblack	Single	.	no	no	no	yes
0	.	no	HCW	30-39 years	Black	Single	Up to 8 years of study	no	no	no	yes
0	.	no	HCW	≥ 50 years	.	Married and others status	.	no	no	no	yes
0	.	no	CWUnknow	30-39 years	Black	.	.	no	no	no	no
0	.	no	CWUnknow	30-39 years	.	.	.	no	no	no	yes
0	.	no	CWUnknow	≥ 50 years	Nonblack	Married and others status	≥ 8 years of study	yes	yes	no	yes
0	.	no	HCW	40-49 years	.	Married and others status	.	no	no	no	yes
0	.	no	HCW	19-29 years	.	Single	.	no	no	no	yes
0	.	no	CWUnknow	30-39 years	.	.	.	no	no	no	no
0	.	no	CMUnknow	40-49 years	Black	.	.	no	no	no	yes
0	.	no	HCW	30-39 years	Black	.	.	no	no	no	no
0	.	no	CWUnknow	19-29 years	Black	Single	.	no	no	no	yes
0	.	no	HCW	30-39 years	Black	Single	≥ 8 years of study	no	no	no	yes
0	.	no	CWUnknow	19-29 years	.	.	.	no	no	no	yes
0	.	no	HCW	19-29 years	Nonblack	Single	≥ 8 years of study	no	no	no	yes
0	.	no	HCW	30-39 years	Black	Married and others status	≥ 8 years of study	no	no	no	no
0	.	no	CMUnknow	30-39 years	Nonblack	Married and others status	.	no	no	no	yes
0	.	no	HCW	40-49 years	Black	Single	.	no	no	no	yes
0	.	no	HCW	30-39 years	Nonblack	Single	≥ 8 years of study	no	no	no	yes
0	.	no	CMUnknow	19-29 years	Black	.	.	no	no	no	yes
0	.	no	HCW	19-29 years	Nonblack	Married and others status	≥ 8 years of study	no	no	no	yes
0	.	no	HCW	19-29 years	Black	Single	≥ 8 years of study	no	no	no	yes
0	.	no	HCW	30-39 years	.	Married and others status	.	no	no	yes	yes
0	.	no	CWUnknow	19-29 years	Black	Single	.	no	no	no	yes
0	.	no	CMUnknow	40-49 years	.	.	.	no	no	no	no
0	.	no	HCM	30-39 years	Nonblack	Single	≥ 8 years of study	no	no	no	no
0	.	no	CMUnknow	30-39 years	Black	.	.	no	no	no	yes
0	.	no	CWUnknow	19-29 years	Black	.	.	no	no	no	no
0	.	no	CWUnknow	30-39 years	Nonblack	.	.	no	yes	no	yes
0	.	no	HCW	30-39 years	Black	Married and others status	≥ 8 years of study	no	no	no	yes
0	.	no	CWUnknow	30-39 years	.	.	.	no	no	no	yes
0	.	no	CWUnknow	19-29 years	Black	.	.	no	no	no	yes
0	.	no	CWUnknow	19-29 years	.	.	.	no	no	no	yes
0	.	no	TGW	19-29 years	Nonblack	.	≥ 8 years of study	no	no	no	yes
0	.	no	CWUnknow	40-49 years	Black	Single	.	no	no	no	yes
0	.	no	CWUnknow	40-49 years	.	.	.	no	no	no	yes
0	.	no	CWUnknow	19-29 years	.	.	.	no	no	no	no
0	.	no	HCW	30-39 years	Nonblack	Single	.	no	no	no	yes
0	.	no	CWUnknow	30-39 years	Black	Single	.	no	no	no	yes
0	.	no	CWUnknow	40-49 years	Black	.	.	no	no	no	yes
0	.	no	HCW	19-29 years	Nonblack	Single	.	no	no	no	yes
0	.	no	CWUnknow	19-29 years	Black	Single	.	no	no	no	yes
0	.	no	CWUnknow	19-29 years	Black	Single	≥ 8 years of study	no	no	no	yes
0	.	no	CWUnknow	30-39 years	Nonblack	Married and others status	.	no	no	no	yes
0	.	no	CMUnknow	19-29 years	Black	.	.	no	no	no	yes
0	.	no	CWUnknow	19-29 years	Nonblack	Married and others status	.	no	no	no	yes
0	.	no	HCW	30-39 years	Nonblack	Single	.	no	no	yes	no
0	.	no	MSM	30-39 years	Nonblack	Single	.	no	no	no	yes
0	.	no	CWUnknow	19-29 years	Black	.	.	no	no	no	yes
0	.	no	CMUnknow	30-39 years	Black	Single	Up to 8 years of study	yes	no	no	yes
0	.	no	CWUnknow	19-29 years	.	Married and others status	.	no	no	no	yes
0	.	no	HCW	19-29 years	.	.	.	no	no	no	no
0	.	no	HCW	19-29 years	Black	Single	.	no	no	no	yes
0	.	no	HCW	30-39 years	Nonblack	Married and others status	.	no	no	no	yes
0	.	no	CWUnknow	40-49 years	Nonblack	.	.	no	no	no	no
0	.	no	HCW	30-39 years	Black	Single	Up to 8 years of study	no	no	no	yes
0	.	no	CWUnknow	40-49 years	Black	.	.	no	no	no	no
0	.	no	CWUnknow	30-39 years	Black	.	.	no	no	no	yes
0	.	no	HCW	30-39 years	Nonblack	Married and others status	≥ 8 years of study	no	no	no	yes
0	.	no	CWUnknow	30-39 years	Black	Single	Up to 8 years of study	no	no	no	yes
0	.	no	HCW	40-49 years	.	Married and others status	.	no	no	no	yes
0	.	no	CWUnknow	30-39 years	Black	.	.	no	no	no	yes
0	.	no	CWUnknow	30-39 years	Black	Single	.	no	no	no	yes
0	.	no	CWUnknow	40-49 years	.	Single	.	no	no	no	yes
0	.	no	CMUnknow	≥ 50 years	Black	.	.	no	no	no	yes
0	.	no	CWUnknow	19-29 years	Black	.	.	no	no	no	yes
0	.	no	CMUnknow	30-39 years	Black	.	.	no	no	no	yes
0	.	no	CWUnknow	30-39 years	.	.	.	no	no	no	no
0	.	no	HCW	40-49 years	Black	Married and others status	.	no	no	no	yes
0	.	no	CWUnknow	≥ 50 years	.	.	.	no	no	no	yes
0	.	no	CWUnknow	19-29 years	.	.	.	no	no	no	no
0	.	no	CWUnknow	19-29 years	Black	Single	.	no	no	no	yes
0	.	no	HCW	30-39 years	Nonblack	Married and others status	≥ 8 years of study	no	no	no	yes
0	.	no	HCW	19-29 years	Black	Single	Up to 8 years of study	no	no	no	yes
0	.	no	HCW	19-29 years	Nonblack	Single	≥ 8 years of study	no	no	no	yes
0	.	no	HCW	40-49 years	Nonblack	Single	≥ 8 years of study	yes	no	no	yes
0	.	no	HCW	19-29 years	Black	Married and others status	≥ 8 years of study	no	no	no	yes
0	.	no	CWUnknow	19-29 years	.	Single	≥ 8 years of study	no	no	no	yes
0	.	no	CWUnknow	19-29 years	Nonblack	Single	≥ 8 years of study	no	no	no	yes
0	.	no	HCW	30-39 years	Black	Married and others status	Up to 8 years of study	no	no	no	yes
0	.	no	CMUnknow	19-29 years	.	.	.	no	no	no	yes
0	.	no	HCM	30-39 years	Black	Married and others status	≥ 8 years of study	no	no	no	yes
0	.	no	MSM	19-29 years	Black	Single	≥ 8 years of study	no	no	no	yes
0	.	no	CMUnknow	19-29 years	Nonblack	.	.	no	no	no	yes
0	.	no	CWUnknow	19-29 years	Black	.	.	no	no	yes	yes
0	.	no	HCW	19-29 years	.	.	.	no	no	no	no
0	.	no	CMUnknow	30-39 years	Black	Married and others status	Up to 8 years of study	no	no	no	yes
0	.	no	CWUnknow	19-29 years	Black	Single	≥ 8 years of study	no	no	yes	yes
0	.	no	CMUnknow	19-29 years	Black	.	.	no	no	no	yes
0	.	no	CWUnknow	30-39 years	.	.	.	no	no	yes	yes
0	.	no	HCM	30-39 years	Nonblack	.	.	no	no	no	no
0	.	no	CWUnknow	30-39 years	.	.	.	no	no	no	no
0	.	no	CMUnknow	30-39 years	Nonblack	Married and others status	.	no	no	no	no
0	.	no	CMUnknow	19-29 years	.	.	.	no	no	no	yes
0	.	no	HCW	30-39 years	Nonblack	Married and others status	≥ 8 years of study	no	no	no	yes
0	.	no	CWUnknow	19-29 years	Black	Single	.	no	no	no	yes
0	.	no	CWUnknow	30-39 years	Nonblack	Married and others status	≥ 8 years of study	no	no	no	yes
0	.	no	CMUnknow	19-29 years	Nonblack	.	.	no	no	no	yes
0	.	no	HCW	40-49 years	Black	Married and others status	Up to 8 years of study	no	no	no	yes
0	.	no	CWUnknow	40-49 years	Nonblack	.	≥ 8 years of study	no	no	no	no
0	.	no	CWUnknow	19-29 years	Black	.	.	no	no	no	yes
0	.	no	CWUnknow	19-29 years	.	.	.	no	no	no	yes
0	.	no	HCW	30-39 years	Black	Single	≥ 8 years of study	no	no	no	yes
0	.	no	CWUnknow	30-39 years	Black	.	Up to 8 years of study	no	no	no	yes
0	.	no	CMUnknow	≥ 50 years	Black	.	.	no	no	no	yes
0	.	no	HCW	30-39 years	Nonblack	Married and others status	≥ 8 years of study	no	no	no	no
0	.	no	HCW	40-49 years	Nonblack	Married and others status	≥ 8 years of study	no	no	no	yes
0	.	no	CWUnknow	19-29 years	Nonblack	Single	≥ 8 years of study	no	yes	no	yes
0	.	no	CWUnknow	19-29 years	Black	.	.	no	no	no	no
0	.	no	HCW	19-29 years	Black	Married and others status	.	no	no	no	yes
0	.	no	CWUnknow	30-39 years	Black	Single	Up to 8 years of study	no	no	no	yes
0	.	no	CWUnknow	30-39 years	Black	Married and others status	Up to 8 years of study	no	no	no	yes
0	.	no	CWUnknow	30-39 years	.	.	.	no	no	yes	yes
0	.	no	CMUnknow	19-29 years	.	.	.	no	no	no	no
0	.	no	CWUnknow	≥ 50 years	Black	.	.	no	no	no	yes
0	.	no	CWUnknow	19-29 years	.	.	≥ 8 years of study	no	no	no	yes
0	.	no	HCW	19-29 years	.	Married and others status	.	no	no	no	no
0	.	no	CWUnknow	30-39 years	.	.	.	no	no	no	no
0	.	no	CWUnknow	19-29 years	Nonblack	Single	.	no	no	no	yes
0	.	no	CWUnknow	19-29 years	.	.	.	no	no	no	yes
0	.	no	HCW	19-29 years	Nonblack	Single	Up to 8 years of study	no	no	no	no
0	.	no	HCW	40-49 years	Black	Single	≥ 8 years of study	no	no	no	yes
0	.	no	CWUnknow	19-29 years	Nonblack	.	≥ 8 years of study	no	no	no	no
0	.	no	CWUnknow	40-49 years	.	.	.	no	no	no	no
0	.	no	HCW	30-39 years	Nonblack	Single	≥ 8 years of study	no	no	no	no
0	.	no	HCW	30-39 years	Nonblack	Married and others status	Up to 8 years of study	no	no	no	yes
0	.	no	CMUnknow	30-39 years	.	.	.	no	no	no	no
0	.	no	HCW	19-29 years	Nonblack	Married and others status	≥ 8 years of study	no	no	no	yes
0	.	no	CWUnknow	40-49 years	Black	.	.	no	no	no	yes
0	.	no	CWUnknow	19-29 years	Black	.	.	no	no	no	yes
0	.	no	HCW	30-39 years	Black	Married and others status	Up to 8 years of study	no	yes	no	yes
0	.	no	HCW	≥ 50 years	Nonblack	Married and others status	.	no	no	no	yes
0	.	no	CMUnknow	40-49 years	Black	.	.	no	no	no	yes
0	.	no	CWUnknow	19-29 years	Black	.	.	no	no	no	no
0	.	no	HCW	19-29 years	Black	Single	≥ 8 years of study	yes	no	no	yes
0	.	no	HCW	30-39 years	Nonblack	Married and others status	≥ 8 years of study	no	no	no	yes
0	.	no	HCW	30-39 years	Black	Married and others status	Up to 8 years of study	no	no	no	yes
0	.	no	CMUnknow	30-39 years	.	.	.	no	no	no	yes
0	.	no	CWUnknow	40-49 years	.	Married and others status	.	no	no	no	yes
0	.	no	CWUnknow	19-29 years	.	.	.	no	no	no	yes
0	.	no	CWUnknow	≥ 50 years	Black	Married and others status	.	no	no	no	no
0	.	no	CWUnknow	40-49 years	Black	.	.	no	no	no	yes
0	.	no	CWUnknow	30-39 years	.	.	.	no	no	no	no
0	.	no	CWUnknow	≥ 50 years	Nonblack	Married and others status	Up to 8 years of study	no	no	no	yes
0	.	no	CWUnknow	19-29 years	Black	Single	≥ 8 years of study	yes	yes	no	yes
0	.	no	CWUnknow	19-29 years	.	.	.	no	no	no	no
0	.	no	CWUnknow	19-29 years	Black	.	.	no	no	no	yes
0	.	no	CWUnknow	19-29 years	.	.	.	no	no	no	yes
0	.	no	CMUnknow	≥ 50 years	Black	.	.	no	no	no	yes
0	.	no	HCW	≥ 50 years	Nonblack	Married and others status	.	no	yes	no	yes
0	.	no	CMUnknow	40-49 years	.	.	.	no	no	no	yes
0	.	no	HCW	19-29 years	Black	Married and others status	≥ 8 years of study	no	no	no	yes
0	.	no	HCW	40-49 years	Black	Single	Up to 8 years of study	no	no	no	yes
0	.	no	CWUnknow	40-49 years	.	.	.	no	no	yes	yes
0	.	no	CWUnknow	≥ 50 years	Black	Married and others status	≥ 8 years of study	no	no	yes	yes
0	.	no	CWUnknow	30-39 years	Black	Married and others status	.	no	no	no	no
0	.	no	CWUnknow	30-39 years	Black	Married and others status	.	no	no	no	no
0	.	no	CMUnknow	≥ 50 years	Black	.	.	no	no	no	yes
0	.	no	CMUnknow	19-29 years	Black	.	.	no	no	no	yes
0	.	no	CWUnknow	30-39 years	Black	Single	≥ 8 years of study	no	no	no	yes
0	.	no	CWUnknow	19-29 years	.	.	.	no	no	no	yes
0	.	no	CMUnknow	30-39 years	.	.	.	no	no	no	yes
0	.	no	HCW	30-39 years	Black	Single	≥ 8 years of study	no	no	no	yes
0	.	no	CWUnknow	40-49 years	.	.	.	no	no	no	yes
0	.	no	HCW	≥ 50 years	Black	Married and others status	≥ 8 years of study	no	no	no	yes
0	.	no	HCW	30-39 years	Black	Married and others status	.	no	no	no	yes
0	.	no	HCW	40-49 years	Black	Married and others status	Up to 8 years of study	no	no	no	yes
0	.	no	HCM	19-29 years	Black	Married and others status	.	no	no	no	yes
0	.	no	CWUnknow	≥ 50 years	.	.	.	no	no	no	yes
0	.	no	CWUnknow	30-39 years	Black	.	.	no	yes	no	yes
0	.	no	CWUnknow	40-49 years	Black	.	.	no	no	no	yes
0	.	no	HCW	19-29 years	Nonblack	Married and others status	.	no	yes	no	no
0	.	no	CWUnknow	30-39 years	Black	.	.	no	no	no	yes
0	.	no	HCW	30-39 years	Black	Married and others status	≥ 8 years of study	yes	yes	no	no
0	.	no	HCW	19-29 years	Black	Married and others status	≥ 8 years of study	no	no	no	yes
0	.	no	HCW	19-29 years	Black	Single	≥ 8 years of study	no	no	no	yes
0	.	no	HCW	30-39 years	Black	Married and others status	.	no	no	no	yes
0	.	no	CWUnknow	19-29 years	Black	Single	.	no	no	no	yes
0	.	no	HCW	30-39 years	Nonblack	Married and others status	≥ 8 years of study	no	no	no	yes
0	.	no	CWUnknow	19-29 years	.	Single	≥ 8 years of study	no	no	no	yes
0	.	no	HCW	40-49 years	Black	Single	.	no	no	no	yes
0	.	no	CWUnknow	19-29 years	.	.	.	no	no	no	no
0	.	no	CWUnknow	19-29 years	.	Married and others status	.	no	no	no	yes
0	.	no	CWUnknow	30-39 years	Black	Single	≥ 8 years of study	no	yes	no	yes
0	.	no	HCW	≥ 50 years	Black	Married and others status	Up to 8 years of study	no	no	yes	yes
0	.	no	HCW	40-49 years	Black	Single	Up to 8 years of study	no	no	no	yes
0	.	no	CWUnknow	19-29 years	Black	.	.	no	no	no	no
0	.	no	HCW	19-29 years	Nonblack	Single	.	no	no	no	yes
0	.	no	HCW	≥ 50 years	Nonblack	Married and others status	.	no	no	no	yes
0	.	no	CWUnknow	19-29 years	Nonblack	Single	≥ 8 years of study	no	no	no	yes
0	.	no	HCW	30-39 years	Black	Single	Up to 8 years of study	no	no	no	no
0	.	no	HCW	19-29 years	Black	Single	Up to 8 years of study	no	no	no	yes
0	.	no	HCM	30-39 years	Nonblack	Single	.	no	no	no	yes
0	.	no	CMUnknow	30-39 years	Black	.	.	no	no	no	yes
0	.	no	HCW	40-49 years	Black	Married and others status	≥ 8 years of study	no	no	no	yes
0	.	no	CMUnknow	40-49 years	Black	.	.	no	no	no	yes
0	.	no	HCW	19-29 years	Nonblack	Married and others status	.	no	no	no	no
0	.	no	HCM	30-39 years	Black	.	.	no	no	no	no
0	.	no	CMUnknow	30-39 years	Nonblack	.	.	no	no	no	yes
0	.	no	HCM	19-29 years	Nonblack	Single	≥ 8 years of study	no	no	no	yes
0	.	no	CMUnknow	40-49 years	Nonblack	.	.	no	no	no	yes
0	.	no	CWUnknow	19-29 years	Black	.	.	no	no	no	no
0	.	no	HCW	30-39 years	Nonblack	Single	≥ 8 years of study	no	no	no	no
0	.	no	CWUnknow	40-49 years	Black	.	.	no	no	no	yes
0	.	no	CWUnknow	19-29 years	.	Single	.	no	no	no	no
0	.	no	HCM	≥ 50 years	Black	Single	≥ 8 years of study	no	no	no	yes
0	.	no	HCW	≥ 50 years	Black	Married and others status	≥ 8 years of study	no	no	no	yes
0	.	no	HCM	30-39 years	Nonblack	Married and others status	≥ 8 years of study	no	no	no	yes
0	.	no	HCW	19-29 years	Black	Single	≥ 8 years of study	no	no	no	yes
0	.	no	HCW	19-29 years	Black	Single	Up to 8 years of study	no	no	no	yes
0	.	no	HCW	30-39 years	Nonblack	Married and others status	.	no	no	no	no
0	.	no	CWUnknow	19-29 years	Black	.	.	no	no	no	yes
0	.	no	CMUnknow	19-29 years	Black	.	.	no	no	no	no
0	.	no	CMUnknow	≥ 50 years	Black	.	.	no	no	no	yes
0	.	no	CWUnknow	30-39 years	.	Single	.	no	no	no	no
0	.	no	HCW	40-49 years	Black	Single	≥ 8 years of study	no	no	no	no
0	.	no	HCW	19-29 years	Nonblack	Single	≥ 8 years of study	no	no	no	yes
0	.	no	CWUnknow	19-29 years	Black	Single	≥ 8 years of study	no	no	no	yes
0	.	no	HCW	19-29 years	Black	Single	≥ 8 years of study	no	no	no	yes
0	.	no	HCW	30-39 years	Nonblack	Married and others status	≥ 8 years of study	no	no	no	no
0	.	no	HCW	30-39 years	Black	Married and others status	Up to 8 years of study	no	no	no	yes
0	.	no	HCM	40-49 years	Nonblack	Single	≥ 8 years of study	no	no	no	yes
0	.	no	CWUnknow	19-29 years	Black	Married and others status	≥ 8 years of study	no	no	no	no
0	.	no	CMUnknow	≥ 50 years	Black	.	.	no	no	no	yes
0	.	no	CMUnknow	19-29 years	Black	Single	.	no	no	no	yes
0	.	no	CWUnknow	30-39 years	Black	Single	.	no	no	no	yes
0	.	no	HCW	30-39 years	Nonblack	Married and others status	≥ 8 years of study	no	no	no	yes
0	.	no	CWUnknow	40-49 years	Black	Married and others status	≥ 8 years of study	no	no	no	yes
0	.	no	HCW	30-39 years	.	Married and others status	.	no	no	no	yes
0	.	no	HCM	40-49 years	.	.	.	no	no	no	yes
0	.	no	CWUnknow	40-49 years	.	.	.	no	no	no	no
0	.	no	CWUnknow	40-49 years	Black	.	.	no	no	no	yes
0	.	no	CWUnknow	30-39 years	Black	.	.	no	no	yes	yes
0	.	no	HCW	40-49 years	Nonblack	Married and others status	Up to 8 years of study	no	no	no	yes
0	.	no	CMUnknow	19-29 years	Black	.	.	no	no	no	yes
0	.	no	HCW	19-29 years	Nonblack	Single	≥ 8 years of study	no	no	no	yes
0	.	no	CWUnknow	40-49 years	Black	Married and others status	.	no	no	no	yes
0	.	no	HCW	30-39 years	Black	Single	≥ 8 years of study	no	no	no	yes
0	.	no	CWUnknow	40-49 years	.	.	.	no	no	no	yes
0	.	no	CWUnknow	19-29 years	Black	.	.	no	no	no	yes
0	.	no	CWUnknow	19-29 years	Black	Single	.	no	no	no	yes
0	.	no	CWUnknow	40-49 years	.	.	.	no	no	no	yes
0	.	no	HCW	40-49 years	Black	Married and others status	≥ 8 years of study	no	no	no	yes
0	.	no	CMUnknow	19-29 years	Black	.	.	no	no	no	yes
0	.	no	HCM	19-29 years	Nonblack	Single	.	no	no	no	yes
0	.	no	HCW	30-39 years	Nonblack	.	.	no	no	no	yes
0	.	no	HCM	40-49 years	.	.	.	no	no	no	no
0	.	no	HCW	19-29 years	Black	Single	.	no	no	yes	yes
0	.	no	HCW	19-29 years	Nonblack	Single	Up to 8 years of study	no	no	no	yes
0	.	no	CWUnknow	30-39 years	Black	Single	Up to 8 years of study	no	no	no	yes
0	.	no	CWUnknow	19-29 years	Black	Single	Up to 8 years of study	no	no	no	yes
0	.	no	HCW	19-29 years	.	Married and others status	Up to 8 years of study	no	no	no	yes
0	.	no	HCW	40-49 years	Black	Single	≥ 8 years of study	no	no	no	yes
0	.	no	CWUnknow	19-29 years	Black	Single	.	no	no	no	yes
0	.	no	HCW	19-29 years	Nonblack	Married and others status	.	no	no	no	yes
0	.	no	CWUnknow	30-39 years	.	.	.	no	no	no	no
0	.	no	CWUnknow	30-39 years	Black	.	.	no	no	yes	no
0	.	no	CMUnknow	30-39 years	Nonblack	Single	Up to 8 years of study	no	yes	no	no
0	.	no	HCW	30-39 years	Nonblack	Married and others status	Up to 8 years of study	no	no	no	yes
0	.	no	HCW	30-39 years	Black	Married and others status	≥ 8 years of study	no	no	no	yes
0	.	no	CWUnknow	40-49 years	Nonblack	.	.	no	no	no	no
0	.	no	HCW	30-39 years	.	.	.	no	yes	no	yes
0	.	no	CWUnknow	≥ 50 years	Black	.	.	no	no	no	yes
0	.	no	CWUnknow	19-29 years	Black	.	.	no	no	no	no
0	.	no	HCW	19-29 years	Nonblack	Single	≥ 8 years of study	yes	no	no	yes
0	.	no	CMUnknow	≥ 50 years	.	.	.	no	no	no	yes
0	.	no	HCW	19-29 years	Black	.	.	no	no	no	yes
0	.	no	CMUnknow	19-29 years	.	Married and others status	.	no	no	no	yes
0	.	no	CWUnknow	19-29 years	Black	Married and others status	.	no	no	no	yes
0	.	no	HCW	19-29 years	Nonblack	Married and others status	≥ 8 years of study	no	no	no	yes
0	.	no	CWUnknow	19-29 years	Nonblack	Single	.	no	no	no	no
0	.	no	HCW	19-29 years	Nonblack	Single	.	no	no	no	yes
0	.	no	CMUnknow	30-39 years	Black	.	.	no	no	no	yes
0	.	no	HCM	40-49 years	Nonblack	Married and others status	.	no	no	no	no
0	.	no	CWUnknow	19-29 years	Black	.	.	yes	no	no	yes
0	.	no	HCW	19-29 years	.	Single	.	no	no	no	no
0	.	no	CMUnknow	30-39 years	.	.	.	no	no	no	yes
0	.	no	CMUnknow	30-39 years	Black	.	.	no	no	no	yes
0	.	no	HCW	19-29 years	Black	Single	Up to 8 years of study	no	no	no	yes
0	.	no	CWUnknow	19-29 years	Black	Married and others status	.	no	no	no	yes
0	.	no	CMUnknow	19-29 years	Black	.	.	no	no	no	yes
0	.	no	CWUnknow	30-39 years	Nonblack	.	.	no	no	no	no
0	.	no	CWUnknow	30-39 years	.	.	.	no	no	no	no
0	.	no	HCM	19-29 years	Black	Single	Up to 8 years of study	no	no	no	yes
0	.	no	HCW	≥ 50 years	Black	Married and others status	.	no	no	no	yes
0	.	no	CMUnknow	40-49 years	Black	.	.	no	no	no	yes
0	.	no	CWUnknow	19-29 years	Black	.	.	no	no	no	yes
0	.	no	CWUnknow	≥ 50 years	Black	.	.	no	no	no	yes
0	.	no	HCW	19-29 years	Black	Married and others status	.	no	no	no	yes
0	.	no	HCW	40-49 years	Nonblack	Single	≥ 8 years of study	no	no	no	yes
0	.	no	CMUnknow	30-39 years	Black	.	.	no	no	no	yes
0	.	no	WSW	30-39 years	Black	Single	≥ 8 years of study	yes	no	no	no
0	.	no	HCW	19-29 years	Black	Single	≥ 8 years of study	no	no	no	yes
0	.	no	HCW	30-39 years	Nonblack	Married and others status	.	no	no	no	no
0	.	no	HCW	30-39 years	.	Single	Up to 8 years of study	no	no	no	yes
0	.	no	CMUnknow	40-49 years	Black	.	.	no	no	no	no
0	.	no	CMUnknow	19-29 years	Black	Single	.	no	no	no	yes
0	.	no	HCW	40-49 years	.	Married and others status	.	no	no	no	yes
0	.	no	HCW	19-29 years	Black	Married and others status	.	no	no	no	no
0	.	no	CWUnknow	19-29 years	Nonblack	.	.	no	no	no	no
0	.	no	HCW	19-29 years	Black	Married and others status	.	yes	yes	no	yes
0	.	no	HCW	30-39 years	Black	Married and others status	Up to 8 years of study	no	no	no	yes
0	.	no	HCW	≥ 50 years	Nonblack	Married and others status	.	no	no	no	yes
0	.	no	HCW	30-39 years	Black	Married and others status	Up to 8 years of study	no	no	yes	yes
0	.	no	CWUnknow	≥ 50 years	.	.	.	no	yes	no	no
0	.	no	CWUnknow	19-29 years	Black	Single	.	no	no	no	no
0	.	no	CWUnknow	19-29 years	Black	.	.	no	no	no	yes
0	.	no	HCW	30-39 years	Nonblack	Married and others status	≥ 8 years of study	no	no	no	yes
0	.	no	HCW	19-29 years	Black	Married and others status	≥ 8 years of study	no	no	yes	yes
0	.	no	CWUnknow	19-29 years	.	Single	.	no	no	no	yes
0	.	no	HCW	19-29 years	Black	Single	Up to 8 years of study	no	no	no	yes
0	.	no	CWUnknow	40-49 years	Nonblack	.	.	no	no	no	yes
0	.	no	CMUnknow	19-29 years	Black	.	.	no	no	no	yes
0	.	no	CMUnknow	≥ 50 years	Nonblack	.	.	no	no	no	yes
0	.	no	HCW	19-29 years	Black	Single	.	no	no	no	yes
0	.	no	CWUnknow	40-49 years	Black	.	.	no	no	no	yes
0	.	no	HCW	19-29 years	Black	.	≥ 8 years of study	no	no	no	no
0	.	no	HCW	30-39 years	.	Married and others status	.	no	no	no	yes
0	.	no	CWUnknow	30-39 years	Black	.	≥ 8 years of study	no	no	no	yes
0	.	no	HCW	19-29 years	.	Married and others status	≥ 8 years of study	no	no	no	yes
0	.	no	CWUnknow	40-49 years	.	.	.	no	no	no	yes
0	.	no	CMUnknow	19-29 years	Nonblack	.	.	no	no	no	yes
0	.	no	CWUnknow	30-39 years	Nonblack	.	.	no	no	no	yes
0	.	no	CWUnknow	≥ 50 years	.	Single	.	no	no	no	yes
0	.	no	CWUnknow	30-39 years	.	.	.	no	no	no	yes
0	.	no	CWUnknow	30-39 years	.	.	.	no	no	yes	no
0	.	no	HCW	19-29 years	.	Single	.	no	no	no	yes
0	.	no	HCW	≥ 50 years	.	Single	.	no	no	no	yes
0	.	no	HCW	30-39 years	Nonblack	Single	≥ 8 years of study	no	no	no	yes
0	.	no	HCW	19-29 years	Black	Single	.	no	no	yes	no
0	.	no	HCW	30-39 years	Nonblack	Single	.	no	no	no	yes
0	.	no	CMUnknow	30-39 years	Black	Single	.	no	no	no	yes
0	.	no	HCW	19-29 years	Nonblack	Single	Up to 8 years of study	no	no	no	yes
0	.	no	CMUnknow	30-39 years	.	Single	.	no	no	no	yes
0	.	no	CWUnknow	19-29 years	Black	Single	.	no	no	no	yes
0	.	no	HCW	≥ 50 years	Nonblack	Married and others status	≥ 8 years of study	no	no	no	yes
0	.	no	HCW	30-39 years	Nonblack	Single	≥ 8 years of study	no	no	no	yes
0	.	no	CWUnknow	40-49 years	Nonblack	.	.	no	yes	no	no
0	.	no	HCW	30-39 years	.	.	.	no	no	no	yes
0	.	no	HCW	30-39 years	Black	Single	Up to 8 years of study	no	no	no	no
0	.	no	CWUnknow	40-49 years	Black	.	.	no	no	no	no
0	.	no	HCW	19-29 years	Black	Single	≥ 8 years of study	no	no	no	yes
0	.	no	HCW	19-29 years	Black	Married and others status	≥ 8 years of study	no	no	no	yes
0	.	no	CWUnknow	19-29 years	.	Single	.	no	no	no	yes
0	.	no	HCW	19-29 years	Nonblack	Single	≥ 8 years of study	no	no	no	yes
0	.	no	WSW	30-39 years	.	.	.	no	no	no	yes
0	.	no	WSW	40-49 years	Black	Single	.	no	no	no	yes
0	.	no	HCW	19-29 years	Black	Single	≥ 8 years of study	no	yes	no	yes
0	.	no	CWUnknow	30-39 years	Nonblack	.	.	no	no	no	yes
0	.	no	HCW	19-29 years	Black	Single	.	no	no	no	yes
0	.	no	CWUnknow	40-49 years	.	.	.	no	no	no	no
0	.	no	CWUnknow	19-29 years	.	.	.	no	no	no	no
0	.	no	HCW	30-39 years	Nonblack	Married and others status	.	no	no	no	yes
0	.	no	CWUnknow	40-49 years	Black	.	≥ 8 years of study	no	no	no	yes
0	.	no	HCW	30-39 years	Black	.	.	no	no	no	no
0	.	no	HCW	19-29 years	.	.	.	no	no	no	yes
0	.	no	HCW	30-39 years	Black	Married and others status	≥ 8 years of study	no	no	no	yes
0	.	no	HCW	19-29 years	Black	Single	≥ 8 years of study	no	no	no	yes
0	.	no	TGW	30-39 years	.	Single	.	no	no	no	no
0	.	no	CWUnknow	19-29 years	Black	Single	.	no	no	no	yes
0	.	no	HCW	30-39 years	Black	Single	≥ 8 years of study	no	no	no	yes
0	.	no	HCM	19-29 years	.	.	.	no	no	no	no
0	.	no	CMUnknow	30-39 years	Black	.	.	no	no	no	yes
0	.	no	CMUnknow	40-49 years	Black	.	.	no	no	no	yes
0	.	no	CWUnknow	19-29 years	Black	.	.	no	no	no	yes
0	.	no	HCW	30-39 years	.	Married and others status	.	no	no	no	yes
0	.	no	HCW	30-39 years	Nonblack	Married and others status	.	no	yes	yes	yes
0	.	no	CMUnknow	30-39 years	Black	.	.	no	no	no	yes
0	.	no	HCW	30-39 years	.	.	.	no	no	no	yes
0	.	no	HCW	19-29 years	Black	Single	≥ 8 years of study	no	no	no	no
0	.	no	HCW	19-29 years	Nonblack	Married and others status	≥ 8 years of study	no	no	no	no
0	.	no	TGW	19-29 years	.	Single	.	no	no	no	no
0	.	no	CWUnknow	30-39 years	Black	.	.	no	no	yes	no
0	.	no	CWUnknow	19-29 years	Black	.	≥ 8 years of study	yes	no	yes	no
0	.	no	HCM	≥ 50 years	Nonblack	Married and others status	.	no	no	no	no
0	.	no	CWUnknow	30-39 years	Black	.	.	no	no	no	yes
0	.	no	HCW	30-39 years	.	Married and others status	.	no	no	no	yes
0	.	no	HCW	19-29 years	Black	Single	.	no	no	yes	yes
0	.	no	CWUnknow	19-29 years	.	.	.	no	no	no	no
0	.	no	CWUnknow	40-49 years	Nonblack	Married and others status	.	no	no	no	no
0	.	no	CWUnknow	30-39 years	Black	Single	.	no	no	no	yes
0	.	no	HCW	19-29 years	Nonblack	Single	≥ 8 years of study	no	no	no	yes
0	.	no	CMUnknow	40-49 years	Black	Married and others status	.	no	no	no	yes
0	.	no	CMUnknow	19-29 years	.	.	.	no	no	no	yes
0	.	no	CWUnknow	30-39 years	.	Married and others status	.	no	no	no	yes
0	.	no	HCW	30-39 years	Black	Married and others status	.	no	no	no	yes
0	.	no	HCW	30-39 years	Nonblack	Single	≥ 8 years of study	no	no	no	yes
0	.	no	CWUnknow	19-29 years	Black	.	.	no	no	no	yes
0	.	no	HCW	19-29 years	Black	Married and others status	.	no	no	no	yes
0	.	no	HCW	19-29 years	Black	Married and others status	Up to 8 years of study	no	no	no	yes
0	.	no	CWUnknow	40-49 years	Black	Single	.	no	no	no	no
0	.	no	CWUnknow	19-29 years	Black	.	.	no	no	no	yes
0	.	no	HCW	19-29 years	Nonblack	Married and others status	.	yes	no	no	no
0	.	no	HCW	19-29 years	Black	Married and others status	.	no	yes	yes	yes
0	.	no	HCM	30-39 years	Black	Married and others status	.	no	no	no	yes
0	.	no	HCM	≥ 50 years	Black	Married and others status	.	no	yes	no	yes
0	.	no	CWUnknow	40-49 years	Black	.	.	no	no	no	yes
0	.	no	CWUnknow	30-39 years	Black	Married and others status	.	no	no	no	yes
0	.	no	CWUnknow	19-29 years	.	.	.	no	no	no	yes
0	.	no	CWUnknow	30-39 years	Black	.	.	no	no	no	yes
0	.	no	CWUnknow	30-39 years	.	.	.	no	no	no	yes
0	.	no	HCW	30-39 years	Black	Married and others status	.	no	yes	no	no
0	.	no	CWUnknow	19-29 years	Nonblack	Single	≥ 8 years of study	no	no	no	yes
0	.	no	CWUnknow	19-29 years	.	.	.	no	no	no	yes
0	.	no	CWUnknow	19-29 years	Black	Single	.	no	no	no	yes
0	.	no	CWUnknow	30-39 years	.	.	.	no	no	no	yes
0	.	no	HCW	19-29 years	Black	Single	.	no	no	no	yes
0	.	no	HCW	30-39 years	Black	Married and others status	.	no	no	no	no
0	.	no	HCW	30-39 years	Black	Single	≥ 8 years of study	no	no	no	yes
0	.	no	HCW	19-29 years	Nonblack	Married and others status	≥ 8 years of study	no	no	no	yes
0	.	no	HCW	40-49 years	Black	Married and others status	≥ 8 years of study	no	no	no	no
0	.	no	HCW	30-39 years	Black	Single	≥ 8 years of study	no	no	no	no
0	.	no	CMUnknow	19-29 years	.	Single	.	no	no	no	no
0	.	no	CWUnknow	30-39 years	Black	.	.	no	no	no	yes
0	.	no	HCW	≥ 50 years	Black	Single	≥ 8 years of study	yes	yes	no	yes
0	.	no	CWUnknow	40-49 years	Nonblack	Married and others status	.	no	no	no	no
0	.	no	HCW	30-39 years	Nonblack	Married and others status	.	no	yes	no	no
0	.	no	HCW	40-49 years	Nonblack	Married and others status	≥ 8 years of study	no	no	no	yes
0	.	no	HCW	19-29 years	.	Single	≥ 8 years of study	no	no	no	yes
0	.	no	CWUnknow	40-49 years	Nonblack	.	.	no	no	no	no
0	.	no	HCM	40-49 years	.	.	.	no	no	no	no
0	.	no	CMUnknow	30-39 years	Black	.	.	no	no	no	yes
0	.	no	CMUnknow	30-39 years	.	.	.	no	no	no	yes
0	.	no	CWUnknow	19-29 years	Nonblack	Single	.	no	no	no	no
0	.	no	CWUnknow	19-29 years	.	.	.	no	no	no	no
0	.	no	CMUnknow	19-29 years	.	.	.	no	no	no	yes
0	.	no	CWUnknow	19-29 years	Black	Single	.	no	no	no	yes
0	.	no	CWUnknow	30-39 years	Black	.	.	no	no	no	yes
0	.	no	CWUnknow	19-29 years	Black	.	.	no	no	no	yes
0	.	no	HCW	≥ 50 years	Black	Single	Up to 8 years of study	no	no	no	yes
0	.	no	CMUnknow	40-49 years	Nonblack	.	.	no	no	no	yes
0	.	no	CMUnknow	19-29 years	Black	.	.	no	no	no	yes
0	.	no	HCW	30-39 years	Black	Married and others status	.	no	no	no	yes
0	.	no	HCW	30-39 years	Nonblack	.	.	no	no	no	yes
0	.	no	HCW	19-29 years	Black	Single	.	no	no	no	yes
0	.	no	HCM	40-49 years	Black	Married and others status	Up to 8 years of study	no	no	no	yes
0	.	no	CWUnknow	19-29 years	.	.	.	no	no	no	yes
0	.	no	CWUnknow	30-39 years	Black	Single	.	no	no	no	yes
0	.	no	CWUnknow	40-49 years	Black	.	.	yes	no	no	no
0	.	no	CWUnknow	19-29 years	Black	.	.	no	no	no	no
0	.	no	CWUnknow	30-39 years	Nonblack	Single	.	no	no	no	yes
0	.	no	HCW	19-29 years	Black	Single	≥ 8 years of study	no	no	no	yes
0	.	no	HCW	30-39 years	Black	Single	≥ 8 years of study	no	no	no	yes
0	.	no	CMUnknow	30-39 years	.	.	.	no	no	no	yes
0	.	no	CMUnknow	30-39 years	Black	.	Up to 8 years of study	no	no	no	yes
0	.	no	HCM	19-29 years	Nonblack	Single	≥ 8 years of study	no	no	no	yes
0	.	no	CMUnknow	30-39 years	.	.	.	no	no	no	yes
0	.	no	HCW	30-39 years	Nonblack	Married and others status	.	no	no	no	yes
0	.	no	HCW	30-39 years	Nonblack	Married and others status	≥ 8 years of study	no	no	no	yes
0	.	no	HCW	19-29 years	Black	Single	.	no	yes	no	yes
0	.	no	HCW	19-29 years	Nonblack	Married and others status	≥ 8 years of study	no	no	no	yes
0	.	no	CMUnknow	30-39 years	Nonblack	.	.	no	yes	no	no
0	.	no	CMUnknow	≥ 50 years	Black	Single	.	yes	yes	no	yes
0	.	no	CWUnknow	19-29 years	Black	.	.	no	no	no	yes
0	.	no	HCW	19-29 years	Nonblack	Single	.	no	no	no	yes
0	.	no	HCW	19-29 years	Black	Single	≥ 8 years of study	no	no	no	yes
0	.	no	CWUnknow	≥ 50 years	Nonblack	Married and others status	.	no	no	no	yes
0	.	no	CMUnknow	19-29 years	Black	.	.	no	no	no	yes
0	.	no	CWUnknow	40-49 years	Black	.	.	no	no	no	yes
0	.	no	HCW	19-29 years	Black	Single	Up to 8 years of study	no	no	no	yes
0	.	no	CWUnknow	30-39 years	Nonblack	.	.	no	no	no	no
0	.	no	CMUnknow	19-29 years	Black	.	.	no	no	no	no
0	.	no	HCW	19-29 years	.	Single	.	no	no	no	yes
0	.	no	HCW	19-29 years	Nonblack	Single	≥ 8 years of study	no	no	no	no
0	.	no	HCW	19-29 years	Black	Married and others status	≥ 8 years of study	no	no	no	yes
0	.	no	CWUnknow	19-29 years	Black	Single	.	no	no	no	yes
0	.	no	HCW	19-29 years	Nonblack	Single	≥ 8 years of study	no	no	no	yes
0	.	no	CWUnknow	30-39 years	.	.	.	no	no	no	yes
0	.	no	HCW	30-39 years	Black	Married and others status	.	no	no	no	yes
0	.	no	HCW	19-29 years	Nonblack	Single	.	no	no	no	yes
0	.	no	HCW	19-29 years	Nonblack	Single	≥ 8 years of study	no	no	no	yes
0	.	no	HCW	30-39 years	Black	Single	≥ 8 years of study	yes	no	no	yes
0	.	no	HCW	30-39 years	Black	Married and others status	.	no	no	no	yes
0	.	no	HCW	30-39 years	Nonblack	Single	≥ 8 years of study	no	no	yes	no
0	.	no	HCW	40-49 years	Black	Married and others status	Up to 8 years of study	no	no	no	yes
0	.	no	HCW	30-39 years	Black	Married and others status	.	no	no	no	yes
0	.	no	CWUnknow	19-29 years	.	.	.	no	no	no	yes
0	.	no	HCW	40-49 years	Black	Married and others status	≥ 8 years of study	no	no	no	yes
0	.	no	HCW	19-29 years	Black	Single	≥ 8 years of study	no	no	no	yes
0	.	no	HCW	19-29 years	.	Married and others status	.	no	no	yes	no
0	.	no	HCW	30-39 years	.	Single	≥ 8 years of study	yes	no	yes	no
0	.	no	HCW	≥ 50 years	Nonblack	Single	.	no	no	no	yes
0	.	no	HCW	30-39 years	Black	Single	Up to 8 years of study	no	no	no	yes
0	.	no	CMUnknow	19-29 years	Black	Single	≥ 8 years of study	no	no	no	yes
0	.	no	HCW	30-39 years	Black	Married and others status	≥ 8 years of study	yes	no	no	no
0	.	no	WSW	19-29 years	Black	Single	.	no	no	no	yes
0	.	no	CWUnknow	30-39 years	Black	Married and others status	.	no	no	yes	yes
0	.	no	HCW	30-39 years	Nonblack	Married and others status	≥ 8 years of study	no	no	no	no
0	.	no	CWUnknow	40-49 years	Nonblack	.	.	no	no	no	no
0	.	no	HCW	30-39 years	Black	Married and others status	.	no	no	no	no
0	.	no	CMUnknow	≥ 50 years	.	.	.	no	no	no	yes
0	.	no	HCW	40-49 years	Black	Single	.	no	no	no	yes
0	.	no	HCW	40-49 years	Black	.	.	no	no	no	yes
0	.	no	HCW	30-39 years	Black	Single	≥ 8 years of study	no	no	no	yes
0	.	no	CWUnknow	19-29 years	Black	.	.	yes	no	no	yes
0	.	no	CWUnknow	19-29 years	.	.	.	no	no	no	yes
0	.	no	HCW	19-29 years	Nonblack	Single	≥ 8 years of study	no	yes	no	yes
0	.	no	CWUnknow	19-29 years	Nonblack	Single	.	no	no	no	yes
0	.	no	HCW	40-49 years	Nonblack	Single	Up to 8 years of study	no	no	no	yes
0	.	no	CWUnknow	≥ 50 years	.	.	.	no	no	no	no
0	.	no	HCM	19-29 years	Nonblack	Single	.	no	no	no	yes
0	.	no	CWUnknow	40-49 years	Black	.	.	no	no	no	yes
0	.	no	HCW	30-39 years	Black	Married and others status	≥ 8 years of study	no	no	no	yes
0	.	no	CWUnknow	40-49 years	Black	Single	Up to 8 years of study	no	no	no	yes
0	.	no	HCW	19-29 years	Nonblack	Married and others status	Up to 8 years of study	no	no	no	yes
0	.	no	CWUnknow	19-29 years	Black	.	.	no	no	no	yes
0	.	no	HCM	30-39 years	Nonblack	Married and others status	.	no	no	no	yes
0	.	no	CWUnknow	19-29 years	Black	Single	≥ 8 years of study	no	no	no	yes
0	.	no	HCW	≥ 50 years	Black	Married and others status	≥ 8 years of study	no	no	no	no
0	.	no	HCW	≥ 50 years	Black	.	.	no	no	no	no
0	.	no	HCW	30-39 years	Black	Married and others status	.	no	no	no	yes
0	.	no	HCM	40-49 years	Nonblack	Single	.	no	no	no	yes
0	.	no	CMUnknow	30-39 years	Nonblack	Single	≥ 8 years of study	no	no	no	yes
0	.	no	CMUnknow	40-49 years	.	.	.	no	no	no	yes
0	.	no	CWUnknow	19-29 years	.	.	.	no	no	no	yes
0	.	no	HCW	40-49 years	Nonblack	Single	.	no	no	no	yes
0	.	no	HCW	40-49 years	Black	Single	Up to 8 years of study	no	no	no	yes
0	.	no	CWUnknow	≥ 50 years	Nonblack	.	.	no	no	no	no
0	.	no	CMUnknow	30-39 years	Nonblack	.	.	no	no	no	yes
0	.	no	CMUnknow	19-29 years	Black	.	Up to 8 years of study	no	no	no	yes
0	.	no	HCM	40-49 years	Nonblack	Married and others status	.	no	no	no	yes
0	.	no	HCW	30-39 years	Nonblack	Married and others status	≥ 8 years of study	no	no	no	yes
0	.	no	HCW	19-29 years	Nonblack	Single	≥ 8 years of study	no	no	no	yes
0	.	no	HCW	19-29 years	Black	Single	.	no	no	no	no
0	.	no	HCW	≥ 50 years	Black	Married and others status	≥ 8 years of study	no	no	no	no
0	.	no	HCW	40-49 years	Black	Single	Up to 8 years of study	no	no	no	yes
0	.	no	HCW	19-29 years	Black	Single	≥ 8 years of study	no	no	no	yes
0	.	no	HCW	19-29 years	.	Single	.	no	no	no	yes
0	.	no	CWUnknow	40-49 years	Black	.	.	no	no	no	yes
0	.	no	HCW	19-29 years	Nonblack	Married and others status	.	no	no	no	yes
0	.	no	HCW	40-49 years	Nonblack	.	.	no	no	no	yes
0	.	no	CMUnknow	19-29 years	.	.	.	no	no	no	no
0	.	no	HCW	40-49 years	Black	Married and others status	≥ 8 years of study	no	no	no	yes
0	.	no	CWUnknow	19-29 years	Black	Single	Up to 8 years of study	no	no	no	yes
0	.	no	CWUnknow	30-39 years	.	.	Up to 8 years of study	no	no	no	yes
0	.	no	CWUnknow	30-39 years	Black	Married and others status	Up to 8 years of study	no	no	no	yes
0	.	no	HCM	19-29 years	Nonblack	Married and others status	.	no	no	no	yes
0	.	no	CWUnknow	19-29 years	Nonblack	Married and others status	.	no	no	no	yes
0	.	no	CMUnknow	19-29 years	.	Single	.	no	no	no	yes
0	.	no	CWUnknow	40-49 years	Black	.	.	no	no	yes	no
0	.	no	HCW	19-29 years	Black	Single	Up to 8 years of study	yes	no	no	yes
0	.	no	CWUnknow	19-29 years	Black	.	.	no	no	no	yes
0	.	no	HCW	19-29 years	Black	Single	≥ 8 years of study	no	no	no	no
0	.	no	CWUnknow	30-39 years	Black	Married and others status	≥ 8 years of study	no	no	no	no
0	.	no	HCW	40-49 years	Black	Married and others status	≥ 8 years of study	no	no	no	yes
0	.	no	CWUnknow	40-49 years	Black	Single	Up to 8 years of study	no	no	no	no
0	.	no	HCW	30-39 years	Nonblack	Single	Up to 8 years of study	no	no	yes	no
0	.	no	TGM	19-29 years	.	Single	≥ 8 years of study	no	no	no	yes
0	.	no	CWUnknow	30-39 years	Black	.	.	no	no	no	yes
0	.	no	CWUnknow	30-39 years	.	.	.	no	no	yes	yes
0	.	no	HCW	19-29 years	Black	Single	.	no	no	no	yes
0	.	no	HCW	19-29 years	Black	.	Up to 8 years of study	no	no	no	yes
0	.	no	HCW	30-39 years	Nonblack	Married and others status	≥ 8 years of study	no	no	no	yes
0	.	no	CMUnknow	40-49 years	Black	.	.	no	no	no	yes
0	.	no	HCW	30-39 years	Nonblack	Married and others status	Up to 8 years of study	no	no	no	yes
0	.	no	CWUnknow	30-39 years	Nonblack	.	.	no	no	no	yes
0	.	no	CMUnknow	19-29 years	Black	.	.	no	no	no	yes
0	.	no	CMUnknow	19-29 years	Black	.	.	no	no	no	yes
0	.	no	CWUnknow	30-39 years	Black	.	.	no	no	no	yes
0	.	no	CMUnknow	19-29 years	.	.	.	no	no	no	yes
0	.	no	CMUnknow	30-39 years	.	Single	.	yes	yes	no	yes
0	.	no	CMUnknow	19-29 years	Black	.	.	no	no	no	yes
0	.	no	CWUnknow	40-49 years	.	.	.	no	no	no	no
0	.	no	WSW	19-29 years	Nonblack	Married and others status	Up to 8 years of study	no	no	yes	yes
0	.	no	HCW	19-29 years	Black	Single	.	no	yes	no	yes
0	.	no	CWUnknow	19-29 years	.	.	.	no	no	no	yes
0	.	no	HCW	40-49 years	Black	Single	.	no	no	no	yes
0	.	no	CWUnknow	30-39 years	.	Married and others status	.	yes	no	no	yes
0	.	no	CWUnknow	19-29 years	.	.	≥ 8 years of study	no	no	no	yes
0	.	no	HCW	19-29 years	Nonblack	Married and others status	≥ 8 years of study	no	no	no	yes
0	.	no	HCW	≥ 50 years	Black	Married and others status	≥ 8 years of study	no	no	no	yes
0	.	no	HCW	19-29 years	Black	.	.	no	no	no	yes
0	.	no	WSW	19-29 years	Black	Single	.	no	no	no	no
0	.	no	CWUnknow	19-29 years	.	.	.	no	no	no	yes
0	.	no	HCW	30-39 years	Black	Single	.	no	no	no	no
0	.	no	CWUnknow	≥ 50 years	Nonblack	.	.	no	no	no	no
0	.	no	CWUnknow	19-29 years	Black	Single	Up to 8 years of study	no	no	no	no
0	.	no	CMUnknow	40-49 years	Black	Married and others status	.	no	no	no	yes
0	.	no	CWUnknow	19-29 years	Black	.	.	no	no	no	yes
0	.	no	CWUnknow	19-29 years	Nonblack	Single	.	no	no	no	yes
0	.	no	HCW	19-29 years	Black	Single	≥ 8 years of study	no	no	no	yes
0	.	no	CWUnknow	19-29 years	Nonblack	Single	.	no	no	no	yes
0	.	no	HCW	30-39 years	Nonblack	Married and others status	.	no	no	no	yes
0	.	no	CWUnknow	19-29 years	Black	.	.	no	no	no	no
0	.	no	CMUnknow	30-39 years	.	.	.	no	no	no	no
0	.	no	CMUnknow	19-29 years	Black	.	.	no	no	no	yes
0	.	no	CWUnknow	30-39 years	Black	Married and others status	≥ 8 years of study	no	no	no	no
0	.	no	HCW	19-29 years	Black	Single	Up to 8 years of study	no	no	no	yes
0	.	no	CWUnknow	19-29 years	Black	Married and others status	.	no	no	no	yes
0	.	no	CWUnknow	19-29 years	Black	Single	.	no	no	no	yes
0	.	no	HCW	19-29 years	Nonblack	Married and others status	.	no	no	no	yes
0	.	no	CWUnknow	≥ 50 years	.	Married and others status	.	yes	no	no	no
0	.	no	HCW	30-39 years	Nonblack	Married and others status	≥ 8 years of study	no	no	no	yes
0	.	no	CWUnknow	30-39 years	Black	Single	≥ 8 years of study	no	no	no	yes
0	.	no	CWUnknow	19-29 years	Black	.	≥ 8 years of study	no	no	no	yes
0	.	no	CWUnknow	≥ 50 years	Black	.	.	no	no	no	yes
0	.	no	CMUnknow	19-29 years	Black	.	.	no	no	no	yes
0	.	no	CWUnknow	30-39 years	.	.	.	yes	yes	no	no
0	.	no	HCW	19-29 years	Black	Single	Up to 8 years of study	no	no	no	yes
0	.	no	CWUnknow	≥ 50 years	Nonblack	Single	.	no	no	no	yes
0	.	no	CWUnknow	40-49 years	Black	Married and others status	≥ 8 years of study	no	no	no	yes
0	.	no	HCW	19-29 years	Nonblack	Single	≥ 8 years of study	no	no	no	yes
0	.	no	CWUnknow	19-29 years	.	Single	.	no	no	no	no
0	.	no	CWUnknow	19-29 years	Black	.	.	no	no	no	yes
0	.	no	HCW	19-29 years	Nonblack	Married and others status	.	no	no	no	no
0	.	no	CMUnknow	30-39 years	Black	.	.	no	no	no	yes
0	.	no	HCM	19-29 years	Black	Single	.	no	no	no	yes
0	.	no	HCW	40-49 years	.	.	.	no	no	no	yes
0	.	no	HCW	30-39 years	Black	Married and others status	Up to 8 years of study	no	no	no	yes
0	.	no	HCW	40-49 years	Black	Married and others status	Up to 8 years of study	no	no	no	yes
0	.	no	CMUnknow	≥ 50 years	Black	Single	.	yes	yes	no	yes
0	.	no	HCW	40-49 years	Black	Single	≥ 8 years of study	no	no	no	yes
0	.	no	WSW	30-39 years	Black	Single	≥ 8 years of study	no	no	no	yes
0	.	no	WSW	19-29 years	Nonblack	Single	≥ 8 years of study	no	no	no	yes
0	.	no	HCW	19-29 years	Nonblack	Married and others status	Up to 8 years of study	no	no	no	yes
0	.	no	HCM	19-29 years	Black	Single	.	no	yes	no	no
0	.	no	HCW	40-49 years	Nonblack	Married and others status	≥ 8 years of study	no	yes	no	yes
0	.	no	CMUnknow	19-29 years	Black	Single	.	no	no	no	yes
0	.	no	CWUnknow	19-29 years	.	.	.	no	no	no	yes
0	.	no	CWUnknow	30-39 years	.	.	.	no	no	no	yes
0	.	no	CWUnknow	30-39 years	Black	.	.	no	no	no	no
0	.	no	HCM	30-39 years	Black	Married and others status	.	no	no	no	yes
0	.	no	HCW	19-29 years	Black	Single	≥ 8 years of study	no	no	yes	yes
0	.	no	HCW	30-39 years	Nonblack	Single	.	no	no	no	yes
0	.	no	CWUnknow	40-49 years	Black	Married and others status	≥ 8 years of study	no	no	no	yes
0	.	no	TGW	40-49 years	Black	Single	.	no	no	no	no
0	.	no	HCW	19-29 years	Nonblack	Single	≥ 8 years of study	no	no	no	yes
0	.	no	CMUnknow	30-39 years	Black	Married and others status	.	no	no	no	no
0	.	no	CMUnknow	≥ 50 years	Black	.	.	no	no	no	yes
0	.	no	CWUnknow	30-39 years	Black	.	.	no	no	no	no
0	.	no	CWUnknow	19-29 years	.	Single	.	no	no	no	yes
0	.	no	CWUnknow	19-29 years	.	.	.	no	no	no	yes
0	.	no	HCW	30-39 years	Black	Married and others status	≥ 8 years of study	no	no	yes	yes
0	.	no	CMUnknow	30-39 years	Black	Married and others status	Up to 8 years of study	no	no	no	no
0	.	no	HCW	19-29 years	Nonblack	Single	≥ 8 years of study	no	no	no	no
0	.	no	HCW	19-29 years	Nonblack	Single	.	no	no	no	yes
0	.	no	CWUnknow	19-29 years	Black	Single	≥ 8 years of study	no	no	no	yes
0	.	no	HCW	19-29 years	Nonblack	Married and others status	Up to 8 years of study	no	no	no	yes
0	.	no	HCW	≥ 50 years	Black	Married and others status	.	no	no	no	yes
0	.	no	CMUnknow	19-29 years	Black	.	.	no	no	no	yes
0	.	no	CMUnknow	30-39 years	Black	.	.	no	no	no	yes
0	.	no	HCW	30-39 years	.	Married and others status	.	no	no	no	yes
0	.	no	CWUnknow	30-39 years	Nonblack	.	.	no	no	no	no
0	.	no	CWUnknow	30-39 years	Nonblack	.	.	no	no	no	yes
0	.	no	HCW	19-29 years	.	Single	.	no	no	no	yes
0	.	no	CWUnknow	19-29 years	.	.	.	no	no	no	no
0	.	no	HCW	40-49 years	Black	Married and others status	Up to 8 years of study	no	no	no	yes
0	.	no	CWUnknow	40-49 years	Black	.	.	no	no	no	yes
0	.	no	HCW	19-29 years	Nonblack	Married and others status	.	no	no	no	no
0	.	no	HCW	30-39 years	.	Married and others status	.	no	no	no	yes
0	.	no	CMUnknow	40-49 years	Black	.	.	no	no	no	yes
0	.	no	HCW	40-49 years	.	.	.	no	no	no	yes
0	.	no	CWUnknow	19-29 years	.	.	.	no	no	no	yes
0	.	no	CWUnknow	30-39 years	Black	.	.	no	no	no	yes
0	.	no	CWUnknow	19-29 years	Black	.	.	no	no	no	yes
0	.	no	CMUnknow	≥ 50 years	Black	Single	.	no	no	no	yes
0	.	no	HCM	30-39 years	.	Single	.	no	yes	no	no
0	.	no	HCW	19-29 years	Nonblack	Married and others status	≥ 8 years of study	no	no	no	yes
0	.	no	CWUnknow	≥ 50 years	.	.	.	no	no	no	no
0	.	no	HCW	19-29 years	Black	Single	≥ 8 years of study	no	no	no	no
0	.	no	HCW	19-29 years	Black	Single	Up to 8 years of study	no	no	no	yes
0	.	no	CMUnknow	≥ 50 years	.	.	.	no	no	no	yes
0	.	no	HCM	19-29 years	.	Single	.	no	no	no	yes
0	.	no	HCW	40-49 years	Black	Single	.	no	no	no	yes
0	.	no	CWUnknow	19-29 years	Black	.	≥ 8 years of study	no	no	no	no
0	.	no	HCM	40-49 years	Black	Married and others status	.	no	no	no	yes
0	.	no	HCW	30-39 years	.	Married and others status	.	no	no	no	yes
0	.	no	CWUnknow	30-39 years	.	Married and others status	.	no	no	no	no
0	.	no	HCW	19-29 years	Nonblack	Single	.	no	no	no	yes
0	.	no	HCW	≥ 50 years	Nonblack	Married and others status	Up to 8 years of study	no	no	no	yes
0	.	no	HCW	19-29 years	Black	Single	≥ 8 years of study	no	no	no	yes
0	.	no	CMUnknow	19-29 years	.	.	.	no	no	no	yes
0	.	no	CMUnknow	19-29 years	Black	.	.	no	no	no	yes
0	.	no	HCW	19-29 years	Nonblack	Married and others status	Up to 8 years of study	no	no	no	yes
0	.	no	CWUnknow	19-29 years	.	.	.	no	no	no	yes
0	.	no	HCW	30-39 years	Nonblack	Married and others status	≥ 8 years of study	no	no	no	yes
0	.	no	CWUnknow	19-29 years	.	Single	.	no	no	yes	no
0	.	no	CWUnknow	≥ 50 years	Nonblack	.	≥ 8 years of study	no	no	no	yes
0	.	no	HCW	19-29 years	Black	Single	Up to 8 years of study	no	no	no	yes
0	.	no	CWUnknow	30-39 years	Nonblack	Single	≥ 8 years of study	no	no	no	yes
0	.	no	HCW	30-39 years	Nonblack	Married and others status	Up to 8 years of study	no	no	no	yes
0	.	no	HCM	19-29 years	.	.	.	no	no	no	yes
0	.	no	CWUnknow	40-49 years	.	.	.	no	no	no	yes
0	.	no	HCW	40-49 years	Black	Single	Up to 8 years of study	no	no	no	no
0	.	no	HCM	19-29 years	Black	Single	.	no	no	no	yes
0	.	no	HCW	19-29 years	.	Married and others status	.	no	no	no	yes
0	.	no	CWUnknow	19-29 years	Black	.	.	no	no	no	yes
0	.	no	CWUnknow	30-39 years	Nonblack	Married and others status	≥ 8 years of study	no	no	no	yes
0	.	no	HCM	19-29 years	Black	Married and others status	≥ 8 years of study	no	no	yes	no
0	.	no	CMUnknow	19-29 years	Nonblack	.	.	no	no	no	no
0	.	no	CWUnknow	19-29 years	Nonblack	Single	Up to 8 years of study	no	no	no	yes
0	.	no	CWUnknow	30-39 years	Nonblack	Single	.	no	no	no	yes
0	.	no	CWUnknow	19-29 years	Nonblack	.	.	no	no	no	no
0	.	no	CWUnknow	30-39 years	.	.	.	no	no	no	no
0	.	no	HCW	19-29 years	Nonblack	Single	≥ 8 years of study	no	no	no	no
0	.	no	CWUnknow	30-39 years	Black	Single	≥ 8 years of study	no	no	no	yes
0	.	no	CWUnknow	30-39 years	Nonblack	Married and others status	Up to 8 years of study	no	no	no	yes
0	.	no	CWUnknow	19-29 years	Nonblack	Single	≥ 8 years of study	no	no	no	yes
0	.	no	CWUnknow	40-49 years	Nonblack	Married and others status	.	no	no	no	yes
0	.	no	CMUnknow	30-39 years	.	.	.	no	no	no	yes
0	.	no	CWUnknow	40-49 years	Black	.	.	no	no	no	yes
0	.	no	CWUnknow	19-29 years	Black	.	.	no	no	no	yes
0	.	no	CWUnknow	19-29 years	Black	.	.	no	no	no	yes
0	.	no	CWUnknow	19-29 years	Nonblack	Single	.	no	no	no	yes
0	.	no	CMUnknow	30-39 years	Black	.	.	no	no	no	yes
0	.	no	HCW	19-29 years	Black	Married and others status	.	no	no	yes	no
0	.	no	CWUnknow	30-39 years	Black	.	.	no	no	no	no
0	.	no	CWUnknow	≥ 50 years	Black	.	.	no	no	no	yes
0	.	no	HCW	19-29 years	Black	Single	.	no	no	no	yes
0	.	no	CWUnknow	19-29 years	Black	.	.	no	no	no	yes
0	.	no	HCW	19-29 years	Nonblack	Single	≥ 8 years of study	no	no	no	yes
0	.	no	HCW	≥ 50 years	Black	Single	Up to 8 years of study	no	no	no	yes
0	.	no	CWUnknow	19-29 years	Black	Married and others status	Up to 8 years of study	no	no	no	yes
0	.	no	CWUnknow	30-39 years	Black	.	.	no	no	no	yes
0	.	no	CWUnknow	30-39 years	Nonblack	Married and others status	≥ 8 years of study	no	no	no	no
0	.	no	CWUnknow	19-29 years	.	.	.	no	no	no	yes
0	.	no	HCM	19-29 years	.	Single	≥ 8 years of study	no	no	no	no
0	.	no	HCW	40-49 years	Nonblack	Married and others status	≥ 8 years of study	no	no	no	yes
0	.	no	HCW	30-39 years	Nonblack	.	≥ 8 years of study	no	no	no	no
0	.	no	HCW	19-29 years	Black	Single	≥ 8 years of study	no	no	no	yes
0	.	no	HCW	30-39 years	Black	Single	≥ 8 years of study	no	no	no	yes
0	.	no	CMUnknow	19-29 years	Black	.	.	no	no	no	yes
0	.	no	CMUnknow	19-29 years	.	.	.	no	no	no	yes
0	.	no	HCW	19-29 years	Nonblack	Single	≥ 8 years of study	no	no	no	yes
0	.	no	CMUnknow	≥ 50 years	Black	.	.	no	no	no	yes
0	.	no	HCW	19-29 years	Nonblack	Single	.	no	no	no	yes
0	.	no	HCW	30-39 years	Nonblack	Married and others status	≥ 8 years of study	no	no	no	yes
0	.	no	CWUnknow	19-29 years	Black	Single	.	no	no	no	yes
0	.	no	HCW	19-29 years	Black	Single	≥ 8 years of study	no	no	no	yes
0	.	no	CWUnknow	19-29 years	Black	Single	.	no	no	no	yes
0	.	no	CWUnknow	≥ 50 years	Black	.	Up to 8 years of study	no	no	no	yes
0	.	no	HCW	30-39 years	Black	Single	Up to 8 years of study	no	no	no	yes
0	.	no	CWUnknow	30-39 years	.	Single	.	no	no	no	yes
0	.	no	CWUnknow	19-29 years	Nonblack	Single	Up to 8 years of study	no	no	no	yes
0	.	no	CWUnknow	40-49 years	Black	Single	Up to 8 years of study	no	no	no	yes
0	.	no	CWUnknow	19-29 years	.	Married and others status	.	no	no	no	no
0	.	no	HCW	19-29 years	Nonblack	Single	.	no	no	no	yes
0	.	no	HCW	19-29 years	Black	Single	≥ 8 years of study	no	no	yes	yes
0	.	no	HCW	40-49 years	Black	Single	.	no	no	no	yes
0	.	no	HCW	≥ 50 years	Nonblack	Single	Up to 8 years of study	no	no	no	yes
0	.	no	CMUnknow	19-29 years	Black	.	.	no	no	no	yes
0	.	no	HCW	19-29 years	Black	Single	.	no	no	no	no
0	.	no	CMUnknow	19-29 years	.	.	.	no	no	no	yes
0	.	no	CMUnknow	19-29 years	Black	.	.	no	no	no	yes
0	.	no	HCW	19-29 years	Black	Single	Up to 8 years of study	no	no	no	yes
0	.	no	HCW	19-29 years	Nonblack	Single	≥ 8 years of study	no	no	no	yes
0	.	no	HCW	19-29 years	.	Single	≥ 8 years of study	no	no	no	yes
0	.	no	HCW	40-49 years	Nonblack	Married and others status	.	no	no	no	yes
0	.	no	WSW	30-39 years	Nonblack	Single	≥ 8 years of study	no	no	no	yes
0	.	no	HCW	19-29 years	Black	Married and others status	Up to 8 years of study	no	no	no	yes
0	.	no	CWUnknow	19-29 years	Black	.	.	no	no	no	yes
0	.	no	HCW	19-29 years	Nonblack	.	≥ 8 years of study	no	no	no	yes
0	.	no	CWUnknow	19-29 years	Black	.	.	no	no	no	yes
0	.	no	CWUnknow	30-39 years	.	.	.	no	no	no	no
0	.	no	CWUnknow	30-39 years	.	Single	.	no	no	no	yes
0	.	no	CWUnknow	19-29 years	.	.	.	no	no	no	no
0	.	no	CWUnknow	40-49 years	Black	Married and others status	.	no	no	no	no
0	.	no	CWUnknow	19-29 years	Black	Single	Up to 8 years of study	yes	no	no	yes
0	.	no	CWUnknow	19-29 years	Nonblack	Single	≥ 8 years of study	no	no	no	yes
0	.	no	CWUnknow	19-29 years	Nonblack	Married and others status	.	no	no	no	no
0	.	no	HCW	40-49 years	Black	Single	≥ 8 years of study	no	no	no	yes
0	.	no	CWUnknow	30-39 years	.	.	.	no	no	no	no
0	.	no	CMUnknow	19-29 years	Black	Married and others status	.	no	yes	no	yes
0	.	no	CWUnknow	30-39 years	Nonblack	Married and others status	.	no	no	no	yes
0	.	no	CWUnknow	30-39 years	Black	.	.	no	no	no	yes
0	.	no	CMUnknow	19-29 years	.	.	.	no	no	no	no
0	.	no	CMUnknow	≥ 50 years	.	.	.	no	no	no	yes
0	.	no	HCM	40-49 years	Black	Married and others status	.	no	yes	no	yes
0	.	no	CWUnknow	30-39 years	Black	.	.	no	no	no	no
0	.	no	TGW	19-29 years	Nonblack	Married and others status	≥ 8 years of study	no	no	no	yes
0	.	no	HCW	19-29 years	Black	Married and others status	.	no	no	no	yes
0	.	no	CWUnknow	30-39 years	Black	.	.	no	no	no	no
0	.	no	CWUnknow	30-39 years	Nonblack	Single	≥ 8 years of study	no	no	no	no
0	.	no	CMUnknow	30-39 years	.	.	.	no	no	no	yes
0	.	no	HCW	40-49 years	.	Single	.	no	no	no	yes
0	.	no	CMUnknow	19-29 years	Black	.	.	no	no	no	no
0	.	no	CMUnknow	19-29 years	Black	.	.	no	no	no	yes
0	.	no	HCW	40-49 years	Black	Married and others status	≥ 8 years of study	no	no	no	yes
0	.	no	CWUnknow	30-39 years	.	Married and others status	.	no	no	no	yes
0	.	no	HCW	19-29 years	Nonblack	Single	≥ 8 years of study	no	yes	no	no
0	.	no	HCW	19-29 years	Black	Single	Up to 8 years of study	no	no	no	yes
0	.	no	HCW	40-49 years	.	Married and others status	≥ 8 years of study	no	no	no	yes
0	.	no	HCW	19-29 years	.	Single	.	no	no	no	yes
0	.	no	CWUnknow	30-39 years	.	Married and others status	.	no	yes	no	yes
0	.	no	HCW	≥ 50 years	Nonblack	Married and others status	.	no	no	no	yes
0	.	no	HCW	19-29 years	Black	Single	.	yes	no	no	no
0	.	no	HCM	30-39 years	Nonblack	Married and others status	.	no	no	no	yes
0	.	no	CWUnknow	30-39 years	Black	.	.	no	no	no	yes
0	.	no	HCM	19-29 years	Nonblack	Single	.	no	no	no	yes
0	.	no	CWUnknow	19-29 years	Nonblack	.	.	no	no	no	yes
0	.	no	CWUnknow	40-49 years	Nonblack	Single	≥ 8 years of study	no	no	no	yes
0	.	no	HCW	≥ 50 years	Black	.	.	no	no	yes	yes
0	.	no	HCW	19-29 years	Black	Married and others status	≥ 8 years of study	no	no	no	yes
0	.	no	CWUnknow	≥ 50 years	Nonblack	Married and others status	.	no	no	no	no
0	.	no	WSW	19-29 years	Nonblack	Single	≥ 8 years of study	no	no	no	yes
0	.	no	CMUnknow	19-29 years	Black	.	.	no	no	no	yes
0	.	no	CWUnknow	30-39 years	Black	Married and others status	.	no	no	no	yes
0	.	no	CWUnknow	30-39 years	.	.	.	no	no	no	yes
0	.	no	TGW	≥ 50 years	Black	Married and others status	≥ 8 years of study	no	no	yes	yes
0	.	no	CWUnknow	19-29 years	Nonblack	Single	≥ 8 years of study	no	no	no	no
0	.	no	CMUnknow	40-49 years	.	.	.	no	no	no	yes
0	.	no	HCW	30-39 years	Black	Married and others status	.	no	no	no	yes
0	.	no	CWUnknow	19-29 years	Nonblack	Single	.	no	no	no	yes
0	.	no	TGW	≥ 50 years	Black	.	.	no	yes	no	yes
0	.	no	CMUnknow	19-29 years	.	.	.	no	no	no	yes
0	.	no	CWUnknow	19-29 years	.	.	.	no	no	no	no
0	.	no	CWUnknow	19-29 years	.	.	.	no	no	no	yes
0	.	no	HCM	30-39 years	Black	Married and others status	.	no	no	no	no
0	.	no	CWUnknow	19-29 years	Black	.	.	no	no	no	yes
0	.	no	HCW	30-39 years	Black	Married and others status	Up to 8 years of study	no	no	no	yes
0	.	no	HCM	≥ 50 years	Black	.	.	no	no	no	yes
0	.	no	CWUnknow	≥ 50 years	Black	.	.	no	no	no	yes
0	.	no	HCW	19-29 years	Nonblack	Single	Up to 8 years of study	no	yes	no	no
0	.	no	HCW	30-39 years	Nonblack	Married and others status	Up to 8 years of study	no	no	no	yes
0	.	no	CWUnknow	19-29 years	Nonblack	.	.	no	no	no	yes
0	.	no	HCM	30-39 years	Nonblack	Single	.	no	no	no	yes
0	.	no	CWUnknow	≥ 50 years	Black	.	.	no	no	no	no
0	.	no	CMUnknow	40-49 years	.	Single	.	no	no	no	yes
0	.	no	CWUnknow	30-39 years	.	.	.	no	no	no	yes
0	.	no	HCW	30-39 years	Nonblack	Single	≥ 8 years of study	no	no	no	yes
0	.	no	CWUnknow	19-29 years	Black	Married and others status	.	no	no	no	yes
0	.	no	HCM	40-49 years	Nonblack	Single	Up to 8 years of study	no	no	no	yes
0	.	no	CWUnknow	40-49 years	Nonblack	Married and others status	Up to 8 years of study	no	no	no	yes
0	.	no	CMUnknow	40-49 years	.	.	.	no	no	no	yes
0	.	no	HCW	40-49 years	Black	.	.	no	no	no	no
0	.	no	HCW	40-49 years	.	.	.	no	no	no	no
0	.	no	HCW	30-39 years	Nonblack	Married and others status	≥ 8 years of study	no	no	no	no
0	.	no	HCM	30-39 years	.	Single	.	no	no	no	no
0	.	no	HCW	30-39 years	.	.	.	no	no	no	no
0	.	no	HCW	19-29 years	Black	Single	≥ 8 years of study	no	no	no	yes
0	.	no	HCW	19-29 years	Nonblack	Single	≥ 8 years of study	no	no	no	yes
0	.	no	CMUnknow	30-39 years	.	.	.	no	no	no	yes
0	.	no	HCW	19-29 years	Black	Single	.	yes	no	no	yes
0	.	no	HCW	19-29 years	Nonblack	Single	≥ 8 years of study	no	no	no	yes
0	.	no	CWUnknow	19-29 years	Black	Single	.	yes	yes	no	no
0	.	no	HCW	19-29 years	Black	Single	≥ 8 years of study	no	no	no	yes
0	.	no	CWUnknow	19-29 years	.	.	.	no	no	no	yes
0	.	no	CMUnknow	19-29 years	.	.	.	no	no	no	yes
0	.	no	HCW	19-29 years	Black	Single	Up to 8 years of study	no	no	no	yes
0	.	no	HCW	30-39 years	Black	Single	≥ 8 years of study	no	no	no	yes
0	.	no	HCW	19-29 years	Nonblack	Married and others status	.	no	no	no	yes
0	.	no	CMUnknow	30-39 years	.	.	.	no	no	no	yes
0	.	no	HCW	30-39 years	Black	Married and others status	.	no	no	no	yes
0	.	no	HCW	30-39 years	Black	.	.	no	no	no	no
0	.	no	HCW	19-29 years	Black	Single	.	no	no	no	yes
0	.	no	HCW	19-29 years	Black	Married and others status	.	no	no	no	yes
0	.	no	CWUnknow	19-29 years	Nonblack	.	.	no	no	no	yes
0	.	no	CMUnknow	19-29 years	.	.	.	no	no	no	yes
0	.	no	HCW	19-29 years	Nonblack	Married and others status	≥ 8 years of study	no	no	no	yes
0	.	no	HCW	30-39 years	Black	.	.	no	no	no	yes
0	.	no	HCW	30-39 years	.	Married and others status	.	no	no	yes	no
0	.	no	HCW	19-29 years	Nonblack	Single	Up to 8 years of study	no	yes	no	yes
0	.	no	CMUnknow	19-29 years	.	Single	≥ 8 years of study	no	no	no	yes
0	.	no	WSW	19-29 years	Black	Single	≥ 8 years of study	no	no	no	yes
0	.	no	HCW	19-29 years	Black	Married and others status	Up to 8 years of study	no	no	no	no
0	.	no	HCM	30-39 years	Nonblack	Married and others status	.	no	no	no	yes
0	.	no	CWUnknow	19-29 years	Nonblack	.	.	no	no	no	no
0	.	no	HCW	40-49 years	Nonblack	Married and others status	Up to 8 years of study	no	no	no	yes
0	.	no	HCW	30-39 years	Black	Married and others status	.	no	yes	no	yes
0	.	no	CWUnknow	30-39 years	Nonblack	Married and others status	≥ 8 years of study	no	no	no	yes
0	.	no	CMUnknow	19-29 years	Black	.	.	no	no	no	yes
0	.	no	CWUnknow	30-39 years	.	.	.	no	no	no	yes
0	.	no	CWUnknow	30-39 years	Black	.	.	no	no	no	no
0	.	no	HCM	40-49 years	Black	Married and others status	Up to 8 years of study	no	no	no	yes
0	.	no	HCW	19-29 years	Nonblack	Single	≥ 8 years of study	no	no	no	yes
0	.	no	MSM	19-29 years	Nonblack	Single	≥ 8 years of study	no	no	no	yes
0	.	no	HCW	≥ 50 years	.	Married and others status	.	no	no	no	no
0	.	no	HCW	30-39 years	Black	Single	≥ 8 years of study	no	no	no	yes
0	.	no	HCM	40-49 years	Black	Married and others status	≥ 8 years of study	no	no	no	yes
0	.	no	CWUnknow	30-39 years	.	.	.	no	no	no	no
0	.	no	HCW	19-29 years	Black	Single	.	no	no	no	yes
0	.	no	CWUnknow	19-29 years	Nonblack	.	.	no	no	no	yes
0	.	no	CMUnknow	≥ 50 years	Black	.	.	no	no	no	yes
0	.	no	CWUnknow	19-29 years	Black	.	.	no	no	no	no
0	.	no	CWUnknow	30-39 years	.	.	.	no	no	no	no
0	.	no	HCW	19-29 years	.	Married and others status	.	no	no	no	yes
0	.	no	HCW	19-29 years	Nonblack	Single	.	no	no	no	yes
0	.	no	CWUnknow	19-29 years	.	Single	.	no	no	no	no
0	.	no	HCW	30-39 years	Black	Single	≥ 8 years of study	no	no	no	yes
0	.	no	CWUnknow	19-29 years	.	.	.	no	no	no	yes
0	.	no	CWUnknow	19-29 years	Black	.	.	no	no	no	yes
0	.	no	CWUnknow	19-29 years	.	.	.	no	no	no	yes
0	.	no	CWUnknow	30-39 years	Nonblack	Married and others status	.	no	no	no	no
0	.	no	CMUnknow	40-49 years	.	.	.	no	no	no	yes
0	.	no	HCW	19-29 years	Black	Single	.	no	no	no	no
0	.	no	CWUnknow	40-49 years	.	.	.	no	no	no	yes
0	.	no	CMUnknow	≥ 50 years	Nonblack	.	.	no	no	no	yes
0	.	no	HCW	30-39 years	Black	Single	.	no	no	no	yes
0	.	no	CWUnknow	19-29 years	Black	.	.	no	no	no	yes
0	.	no	HCW	19-29 years	Black	.	.	no	no	no	yes
0	.	no	CWUnknow	40-49 years	.	.	.	no	no	no	yes
0	.	no	CMUnknow	≥ 50 years	Black	.	≥ 8 years of study	no	no	no	yes
0	.	no	CMUnknow	40-49 years	Black	.	.	no	no	no	yes
0	.	no	CWUnknow	30-39 years	Black	.	.	no	no	no	no
0	.	no	CWUnknow	≥ 50 years	Black	.	.	no	yes	no	yes
0	.	no	HCW	40-49 years	Black	Single	.	no	no	no	yes
0	.	no	CWUnknow	30-39 years	Black	Married and others status	.	no	no	no	yes
0	.	no	CWUnknow	30-39 years	.	.	.	no	no	no	yes
0	.	no	CWUnknow	19-29 years	Black	Single	.	no	no	no	yes
0	.	no	HCW	19-29 years	Black	Married and others status	≥ 8 years of study	no	no	no	yes
0	.	no	CMUnknow	30-39 years	Nonblack	.	.	no	no	no	yes
0	.	no	CWUnknow	19-29 years	.	Married and others status	.	no	no	no	no
0	.	no	CWUnknow	19-29 years	Black	Married and others status	≥ 8 years of study	no	no	no	yes
0	.	no	HCM	30-39 years	Black	Single	≥ 8 years of study	no	no	no	yes
0	.	no	HCW	19-29 years	Black	Single	≥ 8 years of study	no	no	no	no
0	.	no	CWUnknow	30-39 years	Black	.	.	no	no	no	yes
0	.	no	HCM	≥ 50 years	Nonblack	Married and others status	.	no	no	no	yes
0	.	no	HCW	30-39 years	Nonblack	Single	≥ 8 years of study	no	no	no	yes
0	.	no	CMUnknow	40-49 years	Nonblack	Married and others status	≥ 8 years of study	no	yes	no	yes
0	.	no	CMUnknow	19-29 years	Black	.	.	no	no	no	yes
0	.	no	HCW	19-29 years	Black	Single	≥ 8 years of study	no	no	no	yes
0	.	no	CWUnknow	≥ 50 years	Nonblack	.	≥ 8 years of study	no	yes	no	yes
0	.	no	HCW	40-49 years	Black	Married and others status	≥ 8 years of study	no	no	no	yes
0	.	no	HCW	≥ 50 years	Black	.	Up to 8 years of study	no	yes	no	no
0	.	no	HCW	30-39 years	Black	Married and others status	.	no	no	no	yes
0	.	no	CMUnknow	40-49 years	.	.	.	no	no	no	yes
0	.	no	CWUnknow	40-49 years	Nonblack	Married and others status	Up to 8 years of study	no	no	no	yes
0	.	no	HCW	40-49 years	Nonblack	Married and others status	.	no	no	no	yes
0	.	no	CWUnknow	30-39 years	.	.	.	no	no	no	no
0	.	no	CWUnknow	19-29 years	Black	.	.	no	no	no	yes
0	.	no	CMUnknow	19-29 years	Black	.	.	no	no	no	yes
0	.	no	CWUnknow	≥ 50 years	Nonblack	.	.	no	no	no	yes
0	.	no	HCW	30-39 years	Nonblack	Married and others status	.	no	no	no	yes
0	.	no	HCW	19-29 years	Nonblack	Married and others status	≥ 8 years of study	no	no	no	yes
0	.	no	CMUnknow	40-49 years	Nonblack	.	.	no	no	no	yes
0	.	no	CWUnknow	30-39 years	Nonblack	Married and others status	≥ 8 years of study	no	no	no	yes
0	.	no	CWUnknow	40-49 years	Black	.	.	no	no	no	no
0	.	no	CMUnknow	19-29 years	Black	.	.	no	no	no	yes
0	.	no	CWUnknow	19-29 years	.	Single	.	no	no	no	no
0	.	no	CWUnknow	30-39 years	Nonblack	.	.	no	no	no	yes
0	.	no	CWUnknow	19-29 years	Black	Single	.	no	no	no	yes
0	.	no	CWUnknow	19-29 years	Black	.	Up to 8 years of study	no	no	no	yes
0	.	no	HCW	19-29 years	Black	Married and others status	Up to 8 years of study	no	no	no	yes
0	.	no	CMUnknow	≥ 50 years	.	.	.	no	no	no	no
0	.	no	HCW	40-49 years	Black	Married and others status	.	no	no	no	yes
0	.	no	CWUnknow	30-39 years	Black	Married and others status	≥ 8 years of study	no	no	no	yes
0	.	no	CWUnknow	30-39 years	Nonblack	Married and others status	≥ 8 years of study	no	no	no	yes
0	.	no	CWUnknow	19-29 years	Black	.	.	no	no	no	yes
0	.	no	CWUnknow	30-39 years	Nonblack	Single	.	no	yes	no	yes
0	.	no	HCW	19-29 years	Black	Single	.	no	no	no	yes
0	.	no	HCW	30-39 years	Black	Married and others status	Up to 8 years of study	no	no	no	yes
0	.	no	CWUnknow	19-29 years	.	.	.	no	no	no	yes
0	.	no	CWUnknow	30-39 years	Nonblack	Married and others status	.	no	no	no	yes
0	.	no	CMUnknow	40-49 years	Black	.	≥ 8 years of study	no	no	no	yes
0	.	no	CWUnknow	19-29 years	.	.	.	no	no	no	yes
0	.	no	HCM	40-49 years	Black	Single	≥ 8 years of study	no	no	no	yes
0	.	no	CWUnknow	30-39 years	Nonblack	.	.	no	no	no	no
0	.	no	CWUnknow	30-39 years	Black	Single	Up to 8 years of study	no	yes	no	yes
0	.	no	HCW	40-49 years	Black	.	≥ 8 years of study	no	no	no	yes
0	.	no	CWUnknow	19-29 years	Nonblack	Married and others status	≥ 8 years of study	no	no	no	yes
0	.	no	HCW	19-29 years	Black	Single	≥ 8 years of study	no	no	no	yes
0	.	no	HCW	30-39 years	Black	Married and others status	≥ 8 years of study	no	no	no	yes
0	.	no	CWUnknow	19-29 years	Black	Single	Up to 8 years of study	no	no	no	yes
0	.	no	HCW	≥ 50 years	Black	Married and others status	Up to 8 years of study	no	no	no	yes
0	.	no	HCM	19-29 years	Nonblack	Single	.	no	no	no	yes
0	.	no	HCW	19-29 years	Nonblack	Single	≥ 8 years of study	no	no	no	no
0	.	no	CWUnknow	30-39 years	Nonblack	.	.	no	no	no	yes
0	.	no	HCW	30-39 years	Nonblack	Single	.	no	no	yes	no
0	.	no	CWUnknow	40-49 years	.	.	.	no	no	no	yes
0	.	no	HCW	19-29 years	.	Single	.	no	no	no	no
0	.	no	HCW	30-39 years	Black	Married and others status	.	no	no	no	yes
0	.	no	HCW	30-39 years	Nonblack	Single	.	no	no	no	yes
0	.	no	CWUnknow	40-49 years	Black	.	.	no	no	no	yes
0	.	no	CMUnknow	19-29 years	.	Single	.	no	no	no	yes
0	.	no	CWUnknow	19-29 years	Black	.	.	no	no	no	yes
0	.	no	CWUnknow	30-39 years	Black	Single	.	no	no	no	no
0	.	no	HCM	30-39 years	Nonblack	Married and others status	.	no	no	no	yes
0	.	no	CMUnknow	≥ 50 years	.	.	.	no	no	no	yes
0	.	no	HCW	40-49 years	Black	Single	.	no	no	no	yes
0	.	no	HCW	30-39 years	Black	Married and others status	Up to 8 years of study	no	no	no	yes
0	.	no	CWUnknow	30-39 years	Black	.	.	no	no	no	yes
0	.	no	HCW	≥ 50 years	Black	Married and others status	Up to 8 years of study	no	no	no	yes
0	.	no	CWUnknow	19-29 years	Black	Married and others status	.	no	no	no	no
0	.	no	CWUnknow	19-29 years	.	.	.	no	no	no	yes
0	.	no	CWUnknow	19-29 years	Black	.	.	no	no	no	no
0	.	no	HCW	19-29 years	Black	Single	≥ 8 years of study	no	no	no	yes
0	.	no	CWUnknow	≥ 50 years	Nonblack	Single	.	no	no	no	no
0	.	no	HCW	19-29 years	Nonblack	Single	≥ 8 years of study	no	no	no	yes
0	.	no	HCW	30-39 years	Nonblack	Married and others status	≥ 8 years of study	no	no	no	yes
0	.	no	CWUnknow	19-29 years	.	.	.	no	no	no	yes
0	.	no	HCW	40-49 years	.	Married and others status	Up to 8 years of study	no	no	no	yes
0	.	no	CWUnknow	19-29 years	Black	Married and others status	≥ 8 years of study	no	no	no	yes
0	.	no	CMUnknow	≥ 50 years	.	.	.	no	no	no	yes
0	.	no	TGW	19-29 years	Black	Single	Up to 8 years of study	no	no	no	no
0	.	no	HCW	19-29 years	Nonblack	Married and others status	.	no	no	no	yes
0	.	no	HCM	19-29 years	Nonblack	Single	≥ 8 years of study	no	no	no	no
0	.	no	CMUnknow	30-39 years	.	.	.	no	no	no	yes
0	.	no	CWUnknow	19-29 years	.	.	.	no	no	no	yes
0	.	no	HCW	30-39 years	Black	Single	.	no	no	no	yes
0	.	no	CWUnknow	19-29 years	Black	Single	.	no	no	no	no
0	.	no	CWUnknow	19-29 years	.	Single	.	no	no	no	yes
0	.	no	TGW	30-39 years	Nonblack	Single	Up to 8 years of study	no	no	no	no
0	.	no	WSW	19-29 years	Black	Single	Up to 8 years of study	no	no	no	no
0	.	no	CWUnknow	19-29 years	.	Single	.	no	no	no	yes
0	.	no	CWUnknow	19-29 years	Nonblack	Single	Up to 8 years of study	no	no	no	yes
0	.	no	HCW	40-49 years	.	Married and others status	.	no	no	no	no
0	.	no	HCW	40-49 years	Black	Married and others status	Up to 8 years of study	no	no	no	yes
0	.	no	HCW	19-29 years	Black	Single	.	no	no	no	yes
0	.	no	CMUnknow	19-29 years	Black	.	.	no	no	no	yes
0	.	no	CWUnknow	19-29 years	Black	Single	.	no	no	no	yes
0	.	no	CWUnknow	40-49 years	Black	Married and others status	.	no	no	no	yes
0	.	no	CWUnknow	19-29 years	.	.	.	no	no	yes	yes
0	.	no	HCW	19-29 years	Black	Single	Up to 8 years of study	no	no	no	yes
0	.	no	WSW	19-29 years	Black	Single	.	no	no	no	yes
0	.	no	CWUnknow	30-39 years	Black	.	.	no	no	no	yes
0	.	no	HCW	30-39 years	Black	Married and others status	.	no	no	no	yes
0	.	no	CMUnknow	30-39 years	.	.	.	no	no	no	yes
0	.	no	HCW	30-39 years	Black	Married and others status	Up to 8 years of study	no	no	no	yes
0	.	no	HCW	19-29 years	Nonblack	Single	≥ 8 years of study	no	no	no	no
0	.	no	HCW	19-29 years	Black	Single	≥ 8 years of study	no	no	no	yes
0	.	no	CWUnknow	19-29 years	Nonblack	.	.	no	no	no	yes
0	.	no	CMUnknow	40-49 years	.	.	.	no	no	no	yes
0	.	no	HCW	19-29 years	Nonblack	Single	.	no	no	no	no
0	.	no	CWUnknow	19-29 years	.	.	.	no	no	yes	no
0	.	no	HCW	40-49 years	Black	Married and others status	≥ 8 years of study	no	no	no	no
0	.	no	CWUnknow	30-39 years	Black	.	.	no	no	no	yes
0	.	no	CWUnknow	≥ 50 years	Black	Single	.	no	no	no	yes
0	.	no	CWUnknow	19-29 years	Nonblack	.	.	no	no	no	yes
0	.	no	HCW	19-29 years	Black	Single	.	no	no	no	yes
0	.	no	CMUnknow	19-29 years	.	.	.	no	no	no	yes
0	.	no	HCW	30-39 years	.	Married and others status	≥ 8 years of study	no	no	no	yes
0	.	no	CMUnknow	19-29 years	Black	.	.	no	no	no	yes
0	.	no	CWUnknow	19-29 years	Black	.	.	no	no	no	yes
0	.	no	CWUnknow	≥ 50 years	Black	.	.	no	no	no	yes
0	.	no	CWUnknow	19-29 years	.	Single	.	no	no	no	no
0	.	no	CWUnknow	30-39 years	Black	Single	Up to 8 years of study	no	no	no	yes
0	.	no	CWUnknow	19-29 years	Black	.	.	no	no	no	yes
0	.	no	CWUnknow	19-29 years	.	Married and others status	Up to 8 years of study	no	yes	no	yes
0	.	no	CWUnknow	19-29 years	Black	.	.	no	no	no	yes
0	.	no	CWUnknow	30-39 years	Black	Married and others status	Up to 8 years of study	no	no	no	yes
0	.	no	HCM	30-39 years	Black	Married and others status	.	no	no	no	yes
0	.	no	CWUnknow	19-29 years	Black	Single	.	no	no	no	yes
0	.	no	HCW	30-39 years	Black	Married and others status	.	no	no	no	no
0	.	no	CMUnknow	≥ 50 years	Black	.	.	no	no	no	yes
0	.	no	HCW	30-39 years	Black	Married and others status	.	no	no	no	yes
0	.	no	CMUnknow	19-29 years	Black	.	.	no	no	no	yes
0	.	no	CWUnknow	19-29 years	Black	Married and others status	≥ 8 years of study	no	no	no	no
0	.	no	CWUnknow	19-29 years	.	.	.	no	no	no	no
0	.	no	CWUnknow	19-29 years	Nonblack	Married and others status	≥ 8 years of study	no	no	no	yes
0	.	no	CWUnknow	19-29 years	Black	Single	Up to 8 years of study	no	no	no	yes
0	.	no	CWUnknow	19-29 years	.	.	.	no	no	no	no
0	.	no	CMUnknow	19-29 years	Black	.	.	no	no	no	yes
0	.	no	CMUnknow	40-49 years	.	.	.	no	no	no	yes
0	.	no	HCW	19-29 years	Nonblack	.	≥ 8 years of study	no	no	no	yes
0	.	no	HCW	19-29 years	.	Married and others status	.	no	no	no	yes
0	.	no	CWUnknow	30-39 years	.	Married and others status	.	no	no	no	yes
0	.	no	CWUnknow	40-49 years	.	.	.	no	no	no	yes
0	.	no	HCW	19-29 years	Nonblack	Single	.	no	no	no	no
0	.	no	HCW	30-39 years	Black	Married and others status	≥ 8 years of study	no	no	no	yes
0	.	no	HCW	19-29 years	Nonblack	Single	.	no	no	yes	yes
0	.	no	CWUnknow	30-39 years	Nonblack	Single	.	no	no	no	yes
0	.	no	WSW	19-29 years	Black	Single	≥ 8 years of study	no	no	no	no
0	.	no	CWUnknow	30-39 years	Black	.	.	no	no	no	no
0	.	no	CWUnknow	30-39 years	Black	Single	.	no	no	no	yes
0	.	no	HCW	40-49 years	Nonblack	Married and others status	≥ 8 years of study	no	no	no	yes
0	.	no	CWUnknow	30-39 years	Black	Married and others status	.	no	no	no	yes
0	.	no	CWUnknow	19-29 years	Nonblack	.	.	no	no	no	yes
0	.	no	HCW	40-49 years	Nonblack	Single	≥ 8 years of study	no	no	no	yes
0	.	no	CWUnknow	19-29 years	.	.	.	no	no	no	yes
0	.	no	CMUnknow	19-29 years	.	.	.	no	no	no	yes
0	.	no	HCW	30-39 years	Black	Married and others status	≥ 8 years of study	no	no	no	yes
0	.	no	HCW	≥ 50 years	Black	Single	Up to 8 years of study	no	yes	no	yes
0	.	no	CWUnknow	19-29 years	Nonblack	.	.	no	no	no	yes
0	.	no	HCW	30-39 years	Black	Married and others status	≥ 8 years of study	no	no	no	yes
0	.	no	HCW	19-29 years	.	Single	.	no	no	no	yes
0	.	no	CWUnknow	30-39 years	Nonblack	Married and others status	Up to 8 years of study	no	no	no	yes
0	.	no	HCW	19-29 years	Black	Single	.	no	no	no	no
0	.	no	CWUnknow	19-29 years	Nonblack	.	.	no	no	yes	yes
0	.	no	CMUnknow	30-39 years	.	.	.	no	no	no	yes
0	.	no	HCW	30-39 years	Black	Married and others status	≥ 8 years of study	no	no	no	yes
0	.	no	CWUnknow	19-29 years	Black	.	.	no	no	no	yes
0	.	no	CWUnknow	19-29 years	Black	.	.	no	no	no	yes
0	.	no	CWUnknow	19-29 years	Black	Single	.	no	no	no	yes
0	.	no	CWUnknow	40-49 years	Black	Single	Up to 8 years of study	no	yes	no	yes
0	.	no	HCW	19-29 years	Nonblack	Single	≥ 8 years of study	no	no	no	no
0	.	no	HCW	30-39 years	Black	Single	≥ 8 years of study	no	no	no	yes
0	.	no	HCW	40-49 years	Black	Single	≥ 8 years of study	no	no	yes	yes
0	.	no	CMUnknow	40-49 years	Nonblack	.	.	no	no	no	yes
0	.	no	HCW	30-39 years	Black	Married and others status	Up to 8 years of study	no	no	no	yes
0	.	no	HCW	30-39 years	Nonblack	Married and others status	.	no	no	no	yes
0	.	no	CWUnknow	19-29 years	Black	.	.	no	no	no	yes
0	.	no	CMUnknow	40-49 years	Black	Single	≥ 8 years of study	no	yes	no	no
0	.	no	HCW	≥ 50 years	Black	Married and others status	≥ 8 years of study	no	no	yes	yes
0	.	no	HCW	19-29 years	Nonblack	Single	.	no	no	no	yes
0	.	no	CWUnknow	≥ 50 years	.	.	.	no	no	no	yes
0	.	no	CWUnknow	19-29 years	Black	.	.	no	no	no	yes
0	.	no	CWUnknow	40-49 years	Black	.	.	no	yes	no	yes
0	.	no	CWUnknow	40-49 years	Black	Married and others status	.	no	no	no	yes
0	.	no	CMUnknow	19-29 years	Black	.	.	no	no	no	yes
0	.	no	HCW	30-39 years	Nonblack	Married and others status	≥ 8 years of study	no	no	no	yes
0	.	no	CWUnknow	19-29 years	.	.	.	no	no	no	yes
0	.	no	CWUnknow	30-39 years	.	.	.	no	no	no	yes
0	.	no	CWUnknow	19-29 years	.	Single	.	no	no	no	yes
0	.	no	HCW	40-49 years	Black	Single	Up to 8 years of study	no	no	no	yes
0	.	no	CMUnknow	19-29 years	.	.	.	no	no	no	yes
0	.	no	CWUnknow	30-39 years	Black	.	≥ 8 years of study	no	no	no	yes
0	.	no	CWUnknow	19-29 years	Black	.	≥ 8 years of study	no	no	no	yes
0	.	no	HCW	30-39 years	Black	Single	≥ 8 years of study	no	no	no	yes
0	.	no	CWUnknow	40-49 years	Nonblack	Single	.	no	no	no	yes
0	.	no	CMUnknow	≥ 50 years	.	.	.	no	no	no	yes
0	.	no	CMUnknow	30-39 years	.	.	.	no	no	no	yes
0	.	no	CMUnknow	40-49 years	.	.	.	no	no	no	no
0	.	no	HCM	19-29 years	Nonblack	Married and others status	.	no	yes	no	yes
0	.	no	CMUnknow	≥ 50 years	Nonblack	.	.	no	no	no	yes
0	.	no	HCM	19-29 years	Nonblack	Single	≥ 8 years of study	yes	no	no	yes
0	.	no	HCW	30-39 years	.	Married and others status	.	no	no	no	yes
0	.	no	CWUnknow	30-39 years	Black	Single	≥ 8 years of study	no	no	no	no
0	.	no	WSW	19-29 years	Nonblack	Single	≥ 8 years of study	no	no	no	yes
0	.	no	HCW	30-39 years	Black	.	.	no	no	yes	yes
0	.	no	TGW	30-39 years	Black	.	.	no	no	no	yes
0	.	no	HCW	30-39 years	Nonblack	Single	≥ 8 years of study	no	no	no	yes
0	.	no	CWUnknow	19-29 years	Nonblack	.	.	no	no	no	yes
0	.	no	CMUnknow	19-29 years	Black	.	.	no	no	no	yes
0	.	no	HCW	30-39 years	Black	Single	Up to 8 years of study	no	no	no	yes
0	.	no	HCW	19-29 years	Nonblack	Married and others status	≥ 8 years of study	no	no	no	no
0	.	no	WSW	40-49 years	.	Married and others status	.	no	yes	no	yes
0	.	no	CWUnknow	19-29 years	Black	Single	≥ 8 years of study	no	no	no	yes
0	.	no	CWUnknow	30-39 years	Black	Single	.	no	no	no	yes
0	.	no	HCW	19-29 years	Black	Single	.	no	no	no	yes
0	.	no	CMUnknow	30-39 years	Black	.	.	no	no	no	yes
0	.	no	CWUnknow	19-29 years	Black	Single	Up to 8 years of study	no	no	no	yes
0	.	no	CMUnknow	30-39 years	Black	.	.	no	no	no	yes
0	.	no	CWUnknow	19-29 years	Black	Single	≥ 8 years of study	no	no	no	yes
0	.	no	CWUnknow	30-39 years	Nonblack	Married and others status	.	no	no	no	yes
0	.	no	CWUnknow	19-29 years	.	.	.	no	no	no	no
0	.	no	CWUnknow	30-39 years	.	.	.	no	no	yes	yes
0	.	no	HCM	19-29 years	Nonblack	Married and others status	≥ 8 years of study	no	no	no	no
0	.	no	CWUnknow	19-29 years	Nonblack	Single	≥ 8 years of study	no	no	no	yes
0	.	no	HCW	40-49 years	Black	Married and others status	≥ 8 years of study	no	no	no	yes
0	.	no	HCW	30-39 years	Black	Single	.	no	no	no	yes
0	.	no	HCW	30-39 years	Black	Married and others status	≥ 8 years of study	no	no	yes	yes
0	.	no	CWUnknow	19-29 years	.	.	.	no	no	no	no
0	.	no	CWUnknow	19-29 years	.	.	.	no	no	no	no
0	.	no	CMUnknow	40-49 years	Nonblack	Married and others status	Up to 8 years of study	no	no	no	no
0	.	no	CMUnknow	30-39 years	Nonblack	.	Up to 8 years of study	no	no	no	yes
0	.	no	CMUnknow	19-29 years	.	.	.	no	no	no	yes
0	.	no	CWUnknow	30-39 years	.	.	.	no	no	no	no
0	.	no	HCW	30-39 years	Nonblack	Married and others status	Up to 8 years of study	no	no	yes	no
0	.	no	CWUnknow	19-29 years	.	Married and others status	.	no	no	no	yes
0	.	no	CMUnknow	19-29 years	.	.	.	no	no	no	yes
0	.	no	CWUnknow	40-49 years	.	Married and others status	.	no	no	no	no
0	.	no	CMUnknow	19-29 years	Nonblack	.	.	no	no	no	yes
0	.	no	CMUnknow	≥ 50 years	Nonblack	.	.	no	no	no	yes
0	.	no	CMUnknow	40-49 years	Black	Single	.	no	no	no	no
0	.	no	CWUnknow	≥ 50 years	Black	Married and others status	Up to 8 years of study	no	yes	no	no
0	.	no	CMUnknow	≥ 50 years	Black	Single	.	no	no	no	yes
0	.	no	HCW	19-29 years	Nonblack	Married and others status	.	no	no	no	yes
0	.	no	CMUnknow	30-39 years	Black	.	.	no	no	no	yes
0	.	no	CWUnknow	30-39 years	Nonblack	Single	.	no	yes	no	yes
0	.	no	CWUnknow	19-29 years	Black	Single	≥ 8 years of study	no	no	no	yes
0	.	no	WSW	19-29 years	.	.	.	yes	no	yes	yes
0	.	no	HCW	30-39 years	Black	.	≥ 8 years of study	yes	no	no	yes
0	.	no	CWUnknow	19-29 years	.	.	.	no	no	no	yes
0	.	no	CWUnknow	19-29 years	Black	.	.	no	no	no	yes
0	.	no	HCM	30-39 years	Black	.	.	no	no	no	yes
0	.	no	HCW	≥ 50 years	Nonblack	Married and others status	.	no	no	no	yes
0	.	no	HCW	30-39 years	Nonblack	.	≥ 8 years of study	no	no	no	yes
0	.	no	CWUnknow	30-39 years	Black	.	.	no	no	no	yes
0	.	no	HCW	19-29 years	Nonblack	Married and others status	≥ 8 years of study	no	no	no	yes
0	.	no	HCW	19-29 years	Black	Married and others status	.	no	no	no	yes
0	.	no	CWUnknow	40-49 years	Black	Married and others status	.	no	no	no	yes
0	.	no	CMUnknow	40-49 years	Nonblack	Single	.	no	no	no	yes
0	.	no	HCW	30-39 years	Nonblack	Married and others status	≥ 8 years of study	no	no	no	yes
0	.	no	CMUnknow	30-39 years	.	.	.	no	no	no	yes
0	.	no	CWUnknow	30-39 years	Nonblack	Single	.	no	no	no	yes
0	.	no	HCW	30-39 years	Black	Married and others status	≥ 8 years of study	no	no	no	yes
0	.	no	CWUnknow	30-39 years	.	.	.	no	no	no	yes
0	.	no	CWUnknow	40-49 years	Nonblack	Married and others status	.	no	no	no	no
0	.	no	CWUnknow	19-29 years	Black	Single	.	no	no	no	yes
0	.	no	HCW	19-29 years	Nonblack	Single	≥ 8 years of study	no	no	no	no
0	.	no	HCM	30-39 years	Black	Married and others status	≥ 8 years of study	no	no	no	yes
0	.	no	CWUnknow	40-49 years	Nonblack	Married and others status	≥ 8 years of study	yes	no	no	yes
0	.	no	HCW	40-49 years	Black	Married and others status	.	no	no	no	yes
0	.	no	CMUnknow	40-49 years	Nonblack	.	.	no	no	no	yes
0	.	no	HCW	≥ 50 years	Nonblack	Single	≥ 8 years of study	no	no	no	yes
0	.	no	HCW	19-29 years	Black	Single	Up to 8 years of study	no	no	no	yes
0	.	no	HCW	19-29 years	Black	Single	Up to 8 years of study	no	no	no	yes
0	.	no	CWUnknow	19-29 years	.	.	.	no	no	yes	yes
0	.	no	CMUnknow	30-39 years	Black	.	.	no	no	no	no
0	.	no	CWUnknow	19-29 years	Nonblack	Single	.	no	no	no	yes
0	.	no	CWUnknow	30-39 years	.	.	.	no	no	no	yes
0	.	no	CMUnknow	40-49 years	.	.	.	no	no	no	yes
0	.	no	HCM	19-29 years	.	Single	.	no	no	no	no
0	.	no	CWUnknow	30-39 years	Black	.	≥ 8 years of study	no	no	no	yes
0	.	no	HCM	40-49 years	Black	Married and others status	≥ 8 years of study	no	no	no	yes
0	.	no	CWUnknow	19-29 years	Black	.	.	no	no	no	yes
0	.	no	CMUnknow	30-39 years	Black	Single	Up to 8 years of study	no	no	no	yes
0	.	no	CMUnknow	19-29 years	Black	.	.	no	no	no	yes
0	.	no	CWUnknow	30-39 years	.	.	.	no	no	no	no
0	.	no	CWUnknow	40-49 years	.	.	.	no	no	no	yes
0	.	no	HCW	30-39 years	Black	Single	.	no	no	no	yes
0	.	no	HCW	30-39 years	Nonblack	.	Up to 8 years of study	no	no	no	no
0	.	no	HCW	19-29 years	Black	Single	≥ 8 years of study	no	no	no	no
0	.	no	CMUnknow	19-29 years	Nonblack	Single	.	no	no	no	yes
0	.	no	CWUnknow	40-49 years	.	.	.	no	no	no	yes
0	.	no	CWUnknow	40-49 years	Black	.	.	no	no	no	yes
0	.	no	CWUnknow	19-29 years	.	.	.	no	no	no	yes
0	.	no	HCM	≥ 50 years	Black	Married and others status	.	no	yes	no	yes
0	.	no	CMUnknow	40-49 years	Black	Married and others status	.	no	no	no	no
0	.	no	CWUnknow	19-29 years	Black	Single	.	no	no	yes	no
0	.	no	HCW	19-29 years	Black	Married and others status	≥ 8 years of study	no	no	no	yes
0	.	no	HCM	19-29 years	Black	Single	≥ 8 years of study	no	no	no	yes
0	.	no	CWUnknow	19-29 years	Nonblack	Single	≥ 8 years of study	no	no	no	no
0	.	no	CMUnknow	40-49 years	Black	.	.	no	no	no	yes
0	.	no	CWUnknow	19-29 years	Black	.	Up to 8 years of study	no	no	no	yes
0	.	no	HCW	19-29 years	Nonblack	Single	≥ 8 years of study	no	no	no	yes
0	.	no	HCW	19-29 years	Black	Married and others status	≥ 8 years of study	yes	no	no	yes
0	.	no	HCW	19-29 years	Black	Single	.	no	no	no	no
0	.	no	WSW	19-29 years	Nonblack	Single	Up to 8 years of study	no	no	no	yes
0	.	no	HCW	30-39 years	Black	.	≥ 8 years of study	no	no	no	yes
0	.	no	CWUnknow	19-29 years	.	.	.	no	no	no	yes
0	.	no	CWUnknow	40-49 years	Black	.	.	no	no	no	yes
0	.	no	HCW	30-39 years	Nonblack	Married and others status	≥ 8 years of study	no	no	no	yes
0	.	no	CWUnknow	30-39 years	.	.	.	no	no	no	yes
0	.	no	HCW	19-29 years	.	Single	≥ 8 years of study	no	no	no	no
0	.	no	CWUnknow	40-49 years	.	Single	.	no	no	no	yes
0	.	no	HCW	19-29 years	Black	Single	.	no	no	no	yes
0	.	no	CMUnknow	30-39 years	.	.	.	no	no	no	yes
0	.	no	CWUnknow	40-49 years	Nonblack	Married and others status	.	no	yes	no	yes
0	.	no	CWUnknow	19-29 years	.	.	.	no	no	no	no
0	.	no	CMUnknow	30-39 years	Black	.	.	no	no	no	yes
0	.	no	CWUnknow	30-39 years	Nonblack	Single	.	no	no	no	yes
0	.	no	CMUnknow	30-39 years	Black	.	.	no	no	no	yes
0	.	no	HCW	30-39 years	.	Single	.	no	no	no	no
0	.	no	HCW	40-49 years	.	Single	.	no	no	no	yes
0	.	no	CWUnknow	19-29 years	Black	Single	.	no	no	no	yes
0	.	no	CWUnknow	19-29 years	.	.	.	no	no	no	no
0	.	no	HCW	19-29 years	Nonblack	Single	≥ 8 years of study	no	no	no	no
0	.	no	HCW	40-49 years	Nonblack	Married and others status	≥ 8 years of study	no	no	no	yes
0	.	no	CWUnknow	30-39 years	Nonblack	.	.	no	no	yes	yes
0	.	no	HCM	30-39 years	Black	.	.	no	no	no	yes
0	.	no	HCM	19-29 years	Nonblack	Single	.	yes	no	no	yes
0	.	no	CMUnknow	30-39 years	Black	.	.	no	no	no	no
0	.	no	HCW	30-39 years	Black	Married and others status	.	no	no	no	yes
0	.	no	CWUnknow	19-29 years	Black	.	.	no	no	no	yes
0	.	no	CWUnknow	19-29 years	Black	.	.	no	no	yes	yes
0	.	no	HCW	19-29 years	Nonblack	Single	.	no	no	no	yes
0	.	no	CWUnknow	19-29 years	Nonblack	Single	.	no	no	no	yes
0	.	no	HCW	30-39 years	Nonblack	Single	≥ 8 years of study	no	no	no	no
0	.	no	CWUnknow	30-39 years	.	Married and others status	.	no	no	no	no
0	.	no	HCW	40-49 years	.	Married and others status	Up to 8 years of study	no	no	no	yes
0	.	no	HCW	40-49 years	Black	Married and others status	≥ 8 years of study	no	no	no	yes
0	.	no	HCM	40-49 years	Black	Married and others status	Up to 8 years of study	yes	yes	no	yes
0	.	no	HCM	40-49 years	Nonblack	Married and others status	.	no	no	no	yes
0	.	no	HCW	19-29 years	.	Married and others status	.	no	no	no	yes
0	.	no	CWUnknow	19-29 years	Black	Single	≥ 8 years of study	no	no	no	yes
0	.	no	HCW	19-29 years	Black	Single	Up to 8 years of study	no	no	no	yes
0	.	no	CMUnknow	40-49 years	Nonblack	.	Up to 8 years of study	no	no	no	yes
0	.	no	CWUnknow	30-39 years	Black	Single	.	no	no	no	yes
0	.	no	CWUnknow	30-39 years	Black	.	.	no	no	no	no
0	.	no	HCW	40-49 years	.	Married and others status	.	no	no	no	no
0	.	no	HCW	19-29 years	Nonblack	Married and others status	≥ 8 years of study	no	no	no	yes
0	.	no	CWUnknow	19-29 years	Nonblack	Single	≥ 8 years of study	no	no	no	yes
0	.	no	CWUnknow	30-39 years	.	.	.	no	no	no	no
0	.	no	CWUnknow	≥ 50 years	Black	.	.	no	no	no	yes
0	.	no	HCW	40-49 years	Black	Single	Up to 8 years of study	no	no	no	yes
0	.	no	CWUnknow	19-29 years	Black	Single	Up to 8 years of study	no	no	no	no
0	.	no	CMUnknow	19-29 years	Black	.	.	no	no	no	yes
0	.	no	HCW	30-39 years	Nonblack	Married and others status	≥ 8 years of study	no	no	no	yes
0	.	no	CWUnknow	19-29 years	Black	.	.	no	no	yes	no
0	.	no	CWUnknow	≥ 50 years	.	.	.	no	no	no	yes
0	.	no	CMUnknow	19-29 years	.	Married and others status	≥ 8 years of study	no	no	no	no
0	.	no	CWUnknow	40-49 years	Black	.	.	no	no	no	yes
0	.	no	HCW	19-29 years	.	Married and others status	.	no	no	no	yes
0	.	no	HCM	19-29 years	Nonblack	Single	.	no	no	no	yes
0	.	no	CWUnknow	40-49 years	.	.	.	no	no	no	no
0	.	no	HCW	19-29 years	Black	.	.	no	no	no	yes
0	.	no	HCW	19-29 years	Black	.	.	no	no	no	no
0	.	no	CWUnknow	40-49 years	Black	.	.	no	no	no	yes
0	.	no	CWUnknow	40-49 years	Nonblack	.	.	no	no	no	no
0	.	no	HCW	30-39 years	Nonblack	Married and others status	.	no	no	no	yes
0	.	no	CWUnknow	19-29 years	Black	.	.	no	no	yes	yes
0	.	no	HCM	40-49 years	.	Married and others status	.	no	no	no	no
0	.	no	HCW	40-49 years	Black	Single	.	no	no	no	yes
0	.	no	HCW	19-29 years	Black	Married and others status	≥ 8 years of study	no	no	no	yes
0	.	no	CMUnknow	≥ 50 years	.	.	.	no	no	no	yes
0	.	no	CMUnknow	19-29 years	Black	.	.	no	no	no	yes
0	.	no	HCW	19-29 years	Nonblack	Single	Up to 8 years of study	no	no	no	no
0	.	no	CWUnknow	19-29 years	Black	.	.	no	no	no	yes
0	.	no	HCW	19-29 years	.	Single	.	no	no	no	yes
0	.	no	HCW	19-29 years	.	Married and others status	≥ 8 years of study	no	no	no	yes
0	.	no	HCW	30-39 years	Black	Married and others status	.	no	no	no	yes
0	.	no	HCW	≥ 50 years	Nonblack	Single	≥ 8 years of study	no	no	no	yes
0	.	no	HCW	19-29 years	Black	Married and others status	Up to 8 years of study	no	no	no	yes
0	.	no	HCW	30-39 years	Black	Married and others status	Up to 8 years of study	no	no	no	yes
0	.	no	CWUnknow	19-29 years	Nonblack	Single	.	no	no	no	yes
0	.	no	HCW	40-49 years	Black	Married and others status	Up to 8 years of study	no	no	no	no
0	.	no	HCW	30-39 years	Nonblack	Married and others status	≥ 8 years of study	no	no	no	yes
0	.	no	CMUnknow	30-39 years	Black	.	.	no	no	no	yes
0	.	no	HCM	40-49 years	.	.	.	no	no	no	yes
0	.	no	HCW	19-29 years	Black	Single	.	no	no	yes	yes
0	.	no	CMUnknow	19-29 years	Black	.	.	no	no	no	yes
0	.	no	HCW	30-39 years	Black	.	.	no	no	no	no
0	.	no	HCW	19-29 years	Nonblack	Married and others status	.	no	no	no	yes
0	.	no	CWUnknow	19-29 years	Black	.	.	no	no	no	yes
0	.	no	HCW	≥ 50 years	Black	Single	.	no	no	no	yes
0	.	no	HCW	19-29 years	.	Married and others status	.	no	no	no	yes
0	.	no	CWUnknow	19-29 years	.	.	.	no	no	no	yes
0	.	no	HCW	30-39 years	Black	Married and others status	.	no	no	no	yes
0	.	no	CWUnknow	≥ 50 years	Black	.	.	no	no	no	yes
0	.	no	CMUnknow	40-49 years	Nonblack	.	.	no	no	no	no
0	.	no	CWUnknow	19-29 years	.	.	.	no	no	no	no
0	.	no	CWUnknow	30-39 years	Black	.	.	no	no	no	yes
0	.	no	CMUnknow	≥ 50 years	Nonblack	.	.	no	no	no	yes
0	.	no	HCW	19-29 years	.	Single	.	no	no	no	no
0	.	no	CWUnknow	30-39 years	.	.	.	no	no	no	no
0	.	no	HCW	30-39 years	Black	Single	.	no	no	no	yes
0	.	no	HCW	40-49 years	Nonblack	Married and others status	Up to 8 years of study	no	no	no	yes
0	.	no	CMUnknow	30-39 years	.	.	.	no	no	no	no
0	.	no	HCW	19-29 years	Black	Single	≥ 8 years of study	no	no	no	yes
0	.	no	HCW	40-49 years	Nonblack	Married and others status	≥ 8 years of study	no	no	no	no
0	.	no	CWUnknow	19-29 years	Black	.	.	no	no	no	yes
0	.	no	CMUnknow	30-39 years	Black	.	.	no	no	no	yes
0	.	no	CMUnknow	≥ 50 years	.	.	.	no	no	no	yes
0	.	no	CMUnknow	40-49 years	Black	.	.	no	no	no	yes
0	.	no	CMUnknow	19-29 years	Black	Single	≥ 8 years of study	no	no	no	yes
0	.	no	CMUnknow	40-49 years	Black	.	.	no	no	no	yes
0	.	no	CWUnknow	19-29 years	Black	.	.	no	no	no	yes
0	.	no	CWUnknow	≥ 50 years	Black	.	.	no	no	no	yes
0	.	no	HCW	19-29 years	Black	Single	.	no	no	no	yes
0	.	no	CMUnknow	≥ 50 years	.	.	.	no	no	no	yes
0	.	no	HCW	≥ 50 years	Black	Married and others status	Up to 8 years of study	no	no	no	yes
0	.	no	CWUnknow	30-39 years	Black	.	.	no	no	no	yes
0	.	no	HCW	40-49 years	Black	Single	Up to 8 years of study	no	no	no	yes
0	.	no	CMUnknow	40-49 years	Black	.	.	no	no	no	yes
0	.	no	CWUnknow	30-39 years	.	.	.	no	no	no	no
0	.	no	CMUnknow	30-39 years	Black	.	.	no	no	no	yes
0	.	no	HCW	40-49 years	Black	Married and others status	.	no	no	no	no
0	.	no	CWUnknow	19-29 years	Black	.	.	no	no	no	yes
0	.	no	HCW	19-29 years	Nonblack	Single	≥ 8 years of study	no	no	no	yes
0	.	no	CMUnknow	30-39 years	Black	.	.	no	no	no	yes
0	.	no	HCW	19-29 years	Black	Single	.	no	no	no	yes
0	.	no	CMUnknow	19-29 years	Black	.	.	no	no	no	yes
0	.	no	HCW	40-49 years	Nonblack	Single	Up to 8 years of study	no	no	no	yes
0	.	no	HCW	19-29 years	Black	Single	≥ 8 years of study	no	no	no	yes
0	.	no	CWUnknow	30-39 years	Black	Single	.	no	no	no	yes
0	.	no	CWUnknow	19-29 years	Black	Married and others status	.	no	no	yes	yes
0	.	no	HCW	30-39 years	.	Single	≥ 8 years of study	no	no	no	no
0	.	no	TGW	≥ 50 years	Black	Married and others status	Up to 8 years of study	no	no	no	yes
0	.	no	HCW	19-29 years	.	Single	.	no	no	no	yes
0	.	no	CWUnknow	19-29 years	Nonblack	Single	.	no	no	no	yes
0	.	no	CWUnknow	40-49 years	Black	Single	Up to 8 years of study	no	no	no	yes
0	.	no	CWUnknow	40-49 years	.	.	.	no	no	no	yes
0	.	no	HCW	30-39 years	Black	.	≥ 8 years of study	no	no	no	yes
0	.	no	CWUnknow	40-49 years	.	.	.	no	no	no	no
0	.	no	CWUnknow	19-29 years	Black	Single	.	no	no	no	yes
0	.	no	HCW	≥ 50 years	Black	Married and others status	≥ 8 years of study	no	no	no	yes
0	.	no	CWUnknow	≥ 50 years	Nonblack	Married and others status	Up to 8 years of study	no	no	no	yes
0	.	no	HCW	19-29 years	Nonblack	Single	≥ 8 years of study	no	no	no	no
0	.	no	HCW	19-29 years	Black	Single	Up to 8 years of study	no	no	no	yes
0	.	no	HCW	30-39 years	Nonblack	Married and others status	.	no	no	no	yes
0	.	no	HCW	19-29 years	Nonblack	Single	≥ 8 years of study	no	no	no	yes
0	.	no	CWUnknow	40-49 years	Nonblack	.	.	no	no	no	yes
0	.	no	HCW	40-49 years	Black	Single	Up to 8 years of study	no	no	no	yes
0	.	no	CMUnknow	30-39 years	Black	.	.	no	no	no	yes
0	.	no	CWUnknow	19-29 years	Black	Married and others status	.	no	no	no	yes
0	.	no	HCW	19-29 years	Black	Single	≥ 8 years of study	no	no	no	yes
0	.	no	CWUnknow	19-29 years	Black	.	.	no	no	no	yes
0	.	no	TGW	30-39 years	.	Married and others status	.	no	no	no	no
0	.	no	CWUnknow	40-49 years	.	.	.	no	no	no	yes
0	.	no	CWUnknow	19-29 years	.	.	.	no	no	no	yes
0	.	no	CWUnknow	19-29 years	.	.	.	no	no	no	yes
0	.	no	HCW	30-39 years	Black	Married and others status	≥ 8 years of study	no	no	no	yes
0	.	no	CWUnknow	19-29 years	Black	Single	.	no	no	no	yes
0	.	no	HCW	30-39 years	Nonblack	Married and others status	Up to 8 years of study	no	no	no	yes
0	.	no	HCM	19-29 years	.	Married and others status	.	no	no	no	no
0	.	no	HCM	19-29 years	Black	Single	Up to 8 years of study	no	no	no	yes
0	.	no	HCW	30-39 years	Black	Married and others status	.	no	no	no	yes
0	.	no	HCW	30-39 years	Black	Married and others status	.	no	yes	no	yes
0	.	no	CWUnknow	19-29 years	Black	.	.	no	no	no	yes
0	.	no	CMUnknow	19-29 years	Nonblack	.	.	no	no	no	no
0	.	no	CWUnknow	40-49 years	Black	.	.	no	no	no	yes
0	.	no	CWUnknow	19-29 years	.	.	.	no	no	no	yes
0	.	no	CWUnknow	19-29 years	Nonblack	.	.	no	no	no	yes
0	.	no	CMUnknow	30-39 years	.	.	.	no	no	no	no
0	.	no	CWUnknow	19-29 years	Nonblack	Married and others status	.	no	no	no	yes
0	.	no	CWUnknow	19-29 years	.	.	.	no	no	no	no
0	.	no	CMUnknow	19-29 years	Nonblack	.	.	no	no	no	yes
0	.	no	CWUnknow	30-39 years	Black	.	.	no	no	no	no
0	.	no	CMUnknow	19-29 years	Black	.	.	no	no	no	yes
0	.	no	HCW	≥ 50 years	.	Single	.	no	no	no	yes
0	.	no	HCW	30-39 years	Black	Married and others status	.	no	no	no	yes
0	.	no	CMUnknow	19-29 years	Nonblack	.	.	no	no	yes	yes
0	.	no	HCW	19-29 years	Nonblack	Single	Up to 8 years of study	no	no	no	yes
0	.	no	CWUnknow	40-49 years	.	.	.	no	no	no	yes
0	.	no	CMUnknow	30-39 years	Nonblack	.	.	no	yes	no	yes
0	.	no	CMUnknow	≥ 50 years	Black	.	.	no	no	no	yes
0	.	no	HCW	19-29 years	Nonblack	Married and others status	Up to 8 years of study	no	no	no	yes
0	.	no	HCW	40-49 years	Black	Married and others status	≥ 8 years of study	no	no	no	yes
0	.	no	CMUnknow	19-29 years	Black	.	.	no	no	no	yes
0	.	no	CWUnknow	19-29 years	.	.	.	no	no	no	no
0	.	no	CWUnknow	≥ 50 years	.	Single	.	no	no	no	no
0	.	no	CWUnknow	40-49 years	.	.	.	no	no	no	yes
0	.	no	HCW	30-39 years	Black	Single	.	no	no	no	yes
0	.	no	CWUnknow	40-49 years	Nonblack	Married and others status	.	no	no	no	yes
0	.	no	CMUnknow	19-29 years	.	.	.	no	no	no	yes
0	.	no	HCW	19-29 years	Nonblack	.	.	no	no	no	yes
0	.	no	CWUnknow	19-29 years	Nonblack	Single	≥ 8 years of study	no	no	no	yes
0	.	no	CMUnknow	19-29 years	.	.	.	no	no	no	yes
0	.	no	CWUnknow	30-39 years	.	.	.	no	no	no	yes
0	.	no	CWUnknow	40-49 years	Black	.	.	no	no	no	yes
0	.	no	CMUnknow	19-29 years	Black	Married and others status	.	no	yes	no	yes
0	.	no	CWUnknow	40-49 years	Black	.	.	no	no	no	yes
0	.	no	CWUnknow	30-39 years	Black	.	.	no	no	no	yes
0	.	no	CMUnknow	30-39 years	Black	.	.	no	no	no	yes
0	.	no	CMUnknow	40-49 years	.	.	.	no	no	no	yes
0	.	no	CWUnknow	30-39 years	.	.	.	no	no	no	yes
0	.	no	HCW	30-39 years	.	.	.	no	no	no	yes
0	.	no	HCW	30-39 years	Black	Married and others status	.	no	no	no	yes
0	.	no	CWUnknow	19-29 years	Nonblack	.	.	no	no	no	yes
0	.	no	CWUnknow	19-29 years	Black	.	.	no	no	no	yes
0	.	no	CWUnknow	30-39 years	Black	Single	Up to 8 years of study	no	no	no	yes
0	.	no	HCM	≥ 50 years	Black	Married and others status	Up to 8 years of study	no	no	no	yes
0	.	no	HCW	30-39 years	Black	Married and others status	≥ 8 years of study	no	no	no	yes
0	.	no	HCW	19-29 years	Black	Married and others status	≥ 8 years of study	no	no	no	yes
0	.	no	HCW	19-29 years	Black	Single	≥ 8 years of study	no	no	no	yes
0	.	no	HCW	≥ 50 years	Nonblack	Married and others status	.	no	no	no	yes
0	.	no	CWUnknow	19-29 years	Black	.	.	no	no	no	yes
0	.	no	CMUnknow	≥ 50 years	Nonblack	.	.	no	no	no	yes
0	.	no	CMUnknow	40-49 years	Black	.	.	no	no	no	yes
0	.	no	HCW	40-49 years	Black	Married and others status	Up to 8 years of study	no	no	no	yes
0	.	no	CWUnknow	19-29 years	Black	.	.	no	no	no	no
0	.	no	CWUnknow	≥ 50 years	Black	.	.	no	no	no	yes
0	.	no	CWUnknow	19-29 years	.	.	.	no	no	no	yes
0	.	no	CMUnknow	30-39 years	Black	.	.	no	no	no	yes
0	.	no	CWUnknow	≥ 50 years	Black	Single	.	no	no	yes	no
0	.	no	CWUnknow	30-39 years	Black	Married and others status	.	no	no	no	yes
0	.	no	HCW	19-29 years	.	Single	≥ 8 years of study	no	no	no	yes
0	.	no	CWUnknow	19-29 years	Black	.	≥ 8 years of study	no	no	no	yes
0	.	no	HCW	19-29 years	Nonblack	Single	.	no	no	yes	no
0	.	no	CMUnknow	19-29 years	.	.	.	no	no	no	yes
0	.	no	CWUnknow	19-29 years	Black	.	.	no	no	no	no
0	.	no	HCW	30-39 years	Nonblack	Single	≥ 8 years of study	no	no	no	yes
0	.	no	HCW	30-39 years	Black	Married and others status	.	no	no	no	no
0	.	no	HCW	19-29 years	Black	Single	≥ 8 years of study	no	no	no	no
0	.	no	CWUnknow	30-39 years	Nonblack	.	.	no	no	no	no
0	.	no	CWUnknow	19-29 years	Nonblack	Single	≥ 8 years of study	no	no	no	yes
0	.	no	HCW	19-29 years	Black	Single	≥ 8 years of study	no	no	no	yes
0	.	no	CMUnknow	19-29 years	.	.	.	no	no	no	yes
0	.	no	HCM	≥ 50 years	Black	Married and others status	.	no	no	no	yes
0	.	no	HCW	30-39 years	.	Married and others status	≥ 8 years of study	no	no	no	yes
0	.	no	HCW	≥ 50 years	Black	Single	≥ 8 years of study	no	no	no	yes
0	.	no	HCM	≥ 50 years	Black	Married and others status	.	yes	no	no	yes
0	.	no	CMUnknow	30-39 years	Nonblack	Married and others status	Up to 8 years of study	no	yes	no	yes
0	.	no	CWUnknow	40-49 years	Black	Married and others status	.	no	no	no	yes
0	.	no	CWUnknow	19-29 years	Nonblack	.	.	no	no	no	yes
0	.	no	CMUnknow	40-49 years	.	.	.	no	no	no	yes
0	.	no	CWUnknow	19-29 years	.	.	.	no	no	no	yes
0	.	no	CWUnknow	19-29 years	.	Married and others status	.	no	no	no	yes
0	.	no	HCW	30-39 years	Nonblack	Married and others status	Up to 8 years of study	yes	no	no	yes
0	.	no	CWUnknow	30-39 years	.	Single	.	no	no	no	yes
0	.	no	CWUnknow	30-39 years	Black	.	.	no	no	no	yes
0	.	no	HCW	19-29 years	Black	.	.	no	no	no	no
0	.	no	CMUnknow	19-29 years	Black	.	.	no	no	no	yes
0	.	no	HCW	19-29 years	Black	.	.	no	no	no	no
0	.	no	HCW	19-29 years	Black	Married and others status	.	no	no	yes	yes
0	.	no	CWUnknow	30-39 years	.	.	.	no	no	no	yes
0	.	no	CMUnknow	30-39 years	Black	Single	≥ 8 years of study	no	no	no	no
0	.	no	HCW	19-29 years	Nonblack	Single	.	no	no	no	yes
0	.	no	CWUnknow	19-29 years	Nonblack	Single	≥ 8 years of study	no	no	no	yes
0	.	no	CWUnknow	19-29 years	Nonblack	Single	.	no	no	no	yes
0	.	no	CWUnknow	30-39 years	.	.	.	no	no	no	yes
0	.	no	HCM	19-29 years	Black	Single	≥ 8 years of study	no	no	no	yes
0	.	no	HCW	30-39 years	Black	Married and others status	.	no	no	yes	yes
0	.	no	HCW	40-49 years	.	Single	≥ 8 years of study	no	no	no	yes
0	.	no	HCW	≥ 50 years	Black	Single	.	no	no	yes	yes
0	.	no	HCW	≥ 50 years	Nonblack	Married and others status	Up to 8 years of study	no	no	no	no
0	.	no	CWUnknow	19-29 years	.	.	.	no	no	yes	yes
0	.	no	CWUnknow	19-29 years	Black	.	.	no	no	no	yes
0	.	no	HCW	19-29 years	Black	Single	.	no	no	no	no
0	.	no	HCW	30-39 years	Black	.	≥ 8 years of study	no	yes	no	yes
0	.	no	CMUnknow	30-39 years	.	.	.	no	no	no	yes
0	.	no	CWUnknow	19-29 years	Nonblack	Single	.	no	no	no	yes
0	.	no	HCW	19-29 years	Black	.	.	no	yes	no	yes
0	.	no	CWUnknow	19-29 years	Nonblack	Married and others status	≥ 8 years of study	no	no	no	yes
0	.	no	CMUnknow	40-49 years	Nonblack	.	.	no	no	no	yes
0	.	no	CWUnknow	30-39 years	Black	Single	.	no	no	no	yes
0	.	no	HCW	40-49 years	Black	Married and others status	.	no	no	no	yes
0	.	no	CWUnknow	30-39 years	Nonblack	Married and others status	.	no	no	no	yes
0	.	no	CMUnknow	19-29 years	.	.	.	no	no	no	yes
0	.	no	HCW	30-39 years	Black	Married and others status	≥ 8 years of study	no	no	no	yes
0	.	no	CMUnknow	19-29 years	Black	.	.	no	no	no	yes
0	.	no	CWUnknow	≥ 50 years	.	.	.	no	no	no	no
0	.	no	HCW	≥ 50 years	.	Married and others status	≥ 8 years of study	no	yes	no	yes
0	.	no	CMUnknow	19-29 years	Black	.	.	no	no	no	yes
0	.	no	CWUnknow	19-29 years	Nonblack	Single	.	no	no	no	yes
0	.	no	HCW	19-29 years	.	.	.	no	no	no	no
0	.	no	CWUnknow	19-29 years	Black	Single	Up to 8 years of study	no	no	no	yes
0	.	no	HCW	30-39 years	Black	Married and others status	≥ 8 years of study	no	no	no	yes
0	.	no	CMUnknow	19-29 years	Black	.	.	no	no	no	yes
0	.	no	CMUnknow	40-49 years	Black	.	.	no	no	no	yes
0	.	no	CWUnknow	40-49 years	.	.	.	no	no	no	yes
0	.	no	CMUnknow	19-29 years	Black	.	.	no	no	no	yes
0	.	no	HCW	19-29 years	Black	Single	.	no	no	no	yes
0	.	no	HCW	≥ 50 years	Black	Single	Up to 8 years of study	no	no	no	yes
0	.	no	WSW	19-29 years	Black	Single	.	no	no	no	no
0	.	no	CWUnknow	40-49 years	Black	Married and others status	.	yes	no	no	no
0	.	no	CMUnknow	30-39 years	.	.	.	no	no	no	no
0	.	no	HCW	19-29 years	Black	Married and others status	.	no	no	no	yes
0	.	no	HCW	30-39 years	Black	Single	≥ 8 years of study	no	no	no	yes
0	.	no	HCW	30-39 years	Nonblack	Single	Up to 8 years of study	no	no	no	yes
0	.	no	CWUnknow	40-49 years	Black	.	.	no	no	no	yes
0	.	no	HCW	19-29 years	Nonblack	Single	≥ 8 years of study	no	no	no	yes
0	.	no	HCW	≥ 50 years	Nonblack	Married and others status	≥ 8 years of study	no	no	no	yes
0	.	no	CWUnknow	30-39 years	.	.	.	no	no	no	yes
0	.	no	CWUnknow	19-29 years	.	.	.	no	no	no	yes
0	.	no	HCW	19-29 years	Black	Single	.	no	no	no	yes
0	.	no	HCW	30-39 years	Black	Single	.	no	no	no	yes
0	.	no	CMUnknow	19-29 years	Black	.	.	no	no	no	no
0	.	no	WSW	19-29 years	Black	Single	.	no	no	no	yes
0	.	no	HCW	19-29 years	.	Single	.	no	no	no	yes
0	.	no	CWUnknow	19-29 years	.	.	.	no	no	no	no
0	.	no	CWUnknow	19-29 years	Black	.	.	no	no	no	yes
0	.	no	HCW	30-39 years	Nonblack	Single	≥ 8 years of study	no	no	no	yes
0	.	no	HCW	19-29 years	Nonblack	Single	.	no	no	no	no
0	.	no	CWUnknow	30-39 years	.	.	.	no	no	no	yes
0	.	no	CWUnknow	40-49 years	Black	Married and others status	≥ 8 years of study	no	no	no	yes
0	.	no	CMUnknow	40-49 years	Black	.	.	no	no	no	yes
0	.	no	WSW	30-39 years	Black	Married and others status	.	no	no	no	yes
0	.	no	HCM	19-29 years	.	Single	≥ 8 years of study	no	no	no	no
0	.	no	CWUnknow	30-39 years	Black	Married and others status	.	no	yes	no	no
0	.	no	CWUnknow	30-39 years	Black	.	.	no	no	no	yes
0	.	no	WSW	40-49 years	Black	Single	Up to 8 years of study	no	no	no	yes
0	.	no	HCW	30-39 years	Black	Single	.	no	no	yes	yes
0	.	no	HCW	40-49 years	Nonblack	Single	≥ 8 years of study	no	no	no	yes
0	.	no	CMUnknow	19-29 years	Nonblack	.	.	no	no	no	yes
0	.	no	CMUnknow	19-29 years	.	Married and others status	.	no	no	no	no
0	.	no	CWUnknow	19-29 years	Black	Single	.	no	no	no	yes
0	.	no	CWUnknow	19-29 years	Black	Single	.	no	no	no	yes
0	.	no	CWUnknow	40-49 years	.	.	.	no	no	no	yes
0	.	no	HCM	30-39 years	Black	Single	.	no	no	no	no
0	.	no	CWUnknow	19-29 years	Black	.	.	no	no	no	no
0	.	no	HCW	19-29 years	Black	.	.	yes	no	no	yes
0	.	no	CMUnknow	≥ 50 years	.	.	.	no	no	no	yes
0	.	no	HCM	30-39 years	Black	Married and others status	.	no	no	no	yes
0	.	no	CWUnknow	19-29 years	Black	.	.	no	no	no	yes
0	.	no	CMUnknow	19-29 years	.	.	.	no	no	no	yes
0	.	no	HCW	19-29 years	Black	Single	Up to 8 years of study	no	no	no	yes
0	.	no	HCW	19-29 years	Nonblack	Single	≥ 8 years of study	no	no	no	yes
0	.	no	HCW	19-29 years	Black	Single	Up to 8 years of study	no	no	no	no
0	.	no	CWUnknow	40-49 years	Black	.	.	no	no	no	yes
0	.	no	CMUnknow	19-29 years	Black	.	.	no	no	no	no
0	.	no	CWUnknow	30-39 years	Black	Single	≥ 8 years of study	no	no	no	yes
0	.	no	CWUnknow	30-39 years	Black	.	.	no	no	no	yes
0	.	no	HCW	19-29 years	.	Married and others status	.	no	no	no	no
0	.	no	WSW	≥ 50 years	Black	Single	Up to 8 years of study	no	no	no	yes
0	.	no	MSM	≥ 50 years	.	Married and others status	.	no	no	no	yes
0	.	no	CMUnknow	40-49 years	.	.	.	no	no	no	yes
0	.	no	CWUnknow	19-29 years	Black	.	.	no	no	no	yes
0	.	no	WSW	30-39 years	.	Married and others status	≥ 8 years of study	no	no	no	yes
0	.	no	HCW	40-49 years	Black	Married and others status	≥ 8 years of study	no	yes	no	yes
0	.	no	CMUnknow	30-39 years	Black	.	.	no	no	no	yes
0	.	no	CMUnknow	19-29 years	.	.	.	no	no	no	yes
0	.	no	CWUnknow	30-39 years	Nonblack	.	.	no	no	no	no
0	.	no	WSW	30-39 years	.	Married and others status	.	no	no	no	yes
0	.	no	CWUnknow	40-49 years	Nonblack	Single	.	no	no	no	yes
0	.	no	HCW	40-49 years	Black	Married and others status	.	no	no	no	yes
0	.	no	CWUnknow	≥ 50 years	Black	.	.	no	no	no	yes
0	.	no	CWUnknow	30-39 years	.	Single	≥ 8 years of study	yes	no	no	yes
0	.	no	HCW	30-39 years	Black	Single	.	no	no	no	no
0	.	no	CWUnknow	30-39 years	.	Married and others status	.	no	no	no	yes
0	.	no	CMUnknow	40-49 years	.	.	.	no	no	no	yes
0	.	no	WSW	19-29 years	Black	Married and others status	≥ 8 years of study	no	no	no	yes
0	.	no	HCW	30-39 years	Black	Married and others status	Up to 8 years of study	no	no	no	yes
0	.	no	CWUnknow	30-39 years	Black	.	≥ 8 years of study	no	no	no	yes
0	.	no	HCW	19-29 years	Nonblack	Single	≥ 8 years of study	no	no	no	yes
0	.	no	HCM	40-49 years	Nonblack	Married and others status	≥ 8 years of study	no	no	no	yes
0	.	no	CMUnknow	30-39 years	Black	.	.	no	no	no	yes
0	.	no	CWUnknow	19-29 years	.	.	.	no	no	no	yes
0	.	no	HCW	19-29 years	Black	.	.	no	no	no	yes
0	.	no	HCW	30-39 years	Black	Single	Up to 8 years of study	no	no	no	no
0	.	no	HCW	40-49 years	Nonblack	.	Up to 8 years of study	no	no	no	yes
0	.	no	CWUnknow	19-29 years	.	.	.	no	no	no	yes
0	.	no	CWUnknow	30-39 years	Black	Single	≥ 8 years of study	no	no	no	no
0	.	no	HCW	≥ 50 years	Black	.	≥ 8 years of study	no	no	no	no
0	.	no	HCW	19-29 years	Nonblack	Single	≥ 8 years of study	no	no	no	yes
0	.	no	HCW	19-29 years	Nonblack	Single	≥ 8 years of study	no	no	no	yes
0	.	no	CWUnknow	19-29 years	.	.	.	no	no	no	yes
0	.	no	CWUnknow	40-49 years	Black	.	.	no	no	no	yes
0	.	no	CWUnknow	30-39 years	Black	.	.	no	no	no	yes
0	.	no	HCW	19-29 years	.	Single	.	no	no	no	yes
0	.	no	HCW	30-39 years	Black	Married and others status	.	no	no	no	yes
0	.	no	CWUnknow	≥ 50 years	Black	Single	.	no	no	no	yes
0	.	no	CWUnknow	19-29 years	Black	.	.	no	no	no	yes
0	.	no	CWUnknow	19-29 years	.	.	.	no	no	yes	no
0	.	no	HCW	30-39 years	Black	Married and others status	≥ 8 years of study	no	no	no	yes
0	.	no	CWUnknow	30-39 years	Black	Single	.	no	no	no	yes
0	.	no	CMUnknow	≥ 50 years	.	.	.	no	no	no	yes
0	.	no	CWUnknow	19-29 years	Nonblack	Single	≥ 8 years of study	no	no	no	no
0	.	no	CWUnknow	19-29 years	.	.	.	no	no	no	no
0	.	no	CWUnknow	30-39 years	.	.	.	no	no	no	yes
0	.	no	CWUnknow	30-39 years	Black	.	.	no	no	no	yes
0	.	no	CWUnknow	40-49 years	.	.	.	no	no	no	yes
0	.	no	CWUnknow	19-29 years	Black	Single	.	no	yes	no	yes
0	.	no	CWUnknow	≥ 50 years	Black	.	≥ 8 years of study	yes	no	no	no
0	.	no	CWUnknow	≥ 50 years	.	Married and others status	.	no	no	no	yes
0	.	no	HCM	19-29 years	Black	Single	≥ 8 years of study	no	no	no	yes
0	.	no	CWUnknow	40-49 years	Black	.	.	no	no	no	no
0	.	no	CWUnknow	40-49 years	.	Married and others status	.	no	no	no	no
0	.	no	HCW	19-29 years	Black	Married and others status	≥ 8 years of study	no	no	no	yes
0	.	no	WSW	19-29 years	Black	Single	≥ 8 years of study	no	no	no	yes
0	.	no	CWUnknow	30-39 years	Black	.	.	no	no	no	yes
0	.	no	HCW	40-49 years	Nonblack	Single	Up to 8 years of study	no	no	no	no
0	.	no	CWUnknow	19-29 years	Black	Married and others status	.	no	no	no	no
0	.	no	CWUnknow	19-29 years	Nonblack	Married and others status	.	no	no	no	no
0	.	no	HCW	40-49 years	Black	Married and others status	≥ 8 years of study	no	no	no	yes
0	.	no	HCW	19-29 years	.	.	.	no	no	no	no
0	.	no	CWUnknow	19-29 years	.	.	.	no	no	no	yes
0	.	no	HCW	19-29 years	Black	Single	≥ 8 years of study	no	no	no	yes
0	.	no	HCW	≥ 50 years	Black	Married and others status	Up to 8 years of study	no	no	no	yes
0	.	no	HCW	19-29 years	Black	Single	Up to 8 years of study	no	no	no	no
0	.	no	CMUnknow	30-39 years	Black	.	.	no	no	no	yes
0	.	no	CWUnknow	19-29 years	Black	.	.	no	no	no	yes
0	.	no	HCM	30-39 years	Black	Single	Up to 8 years of study	no	yes	no	yes
0	.	no	CWUnknow	19-29 years	Nonblack	.	.	no	no	no	no
0	.	no	HCW	19-29 years	Nonblack	Single	≥ 8 years of study	no	no	yes	yes
0	.	no	HCW	40-49 years	.	.	.	no	no	no	yes
0	.	no	CWUnknow	30-39 years	Nonblack	Married and others status	≥ 8 years of study	no	no	no	yes
0	.	no	CMUnknow	30-39 years	Black	.	.	no	no	no	yes
0	.	no	MSM	19-29 years	Nonblack	Married and others status	.	no	no	no	yes
0	.	no	HCW	19-29 years	Nonblack	Married and others status	Up to 8 years of study	no	no	no	yes
0	.	no	HCM	19-29 years	.	Single	≥ 8 years of study	no	no	no	no
0	.	no	HCM	30-39 years	Black	Married and others status	≥ 8 years of study	no	no	no	yes
0	.	no	CMUnknow	19-29 years	Black	Single	≥ 8 years of study	no	no	no	no
0	.	no	CMUnknow	19-29 years	.	.	.	no	no	no	yes
0	.	no	HCW	40-49 years	Nonblack	Married and others status	≥ 8 years of study	no	no	no	yes
0	.	no	CMUnknow	19-29 years	Black	.	.	no	no	no	yes
0	.	no	HCW	40-49 years	Black	Single	Up to 8 years of study	no	no	no	yes
0	.	no	CWUnknow	30-39 years	Nonblack	Single	.	no	yes	no	yes
0	.	no	HCW	30-39 years	Nonblack	Married and others status	≥ 8 years of study	no	no	no	yes
0	.	no	CWUnknow	40-49 years	.	.	.	no	no	no	yes
0	.	no	CWUnknow	30-39 years	.	.	.	no	no	no	no
0	.	no	HCW	19-29 years	.	Married and others status	.	no	no	no	no
0	.	no	HCW	19-29 years	Black	Single	Up to 8 years of study	no	no	no	no
0	.	no	CMUnknow	19-29 years	Black	.	.	no	no	no	yes
0	.	no	CMUnknow	19-29 years	Nonblack	.	≥ 8 years of study	no	no	no	no
0	.	no	HCM	19-29 years	Nonblack	Married and others status	≥ 8 years of study	no	no	no	no
0	.	no	CWUnknow	19-29 years	Black	.	.	no	no	no	yes
0	.	no	HCW	19-29 years	Nonblack	Married and others status	.	no	no	no	no
0	.	no	CMUnknow	≥ 50 years	Nonblack	.	.	no	no	no	yes
0	.	no	CWUnknow	30-39 years	Black	.	.	no	no	no	yes
0	.	no	HCW	30-39 years	Nonblack	Married and others status	≥ 8 years of study	no	no	no	yes
0	.	no	HCW	19-29 years	Black	.	.	no	no	no	yes
0	.	no	CWUnknow	30-39 years	Nonblack	.	.	no	no	no	no
0	.	no	HCW	19-29 years	Black	.	.	no	no	no	yes
0	.	no	HCW	19-29 years	Black	Married and others status	≥ 8 years of study	no	no	no	yes
0	.	no	WSW	30-39 years	Nonblack	Single	≥ 8 years of study	yes	no	no	yes
0	.	no	HCW	19-29 years	Nonblack	Married and others status	.	no	no	no	yes
0	.	no	CWUnknow	30-39 years	Black	Married and others status	.	no	no	no	no
0	.	no	CWUnknow	19-29 years	.	Single	.	no	no	no	no
0	.	no	CMUnknow	30-39 years	Black	.	.	no	no	no	yes
0	.	no	HCW	40-49 years	Nonblack	Single	Up to 8 years of study	no	yes	yes	yes
0	.	no	CWUnknow	30-39 years	.	.	.	no	no	no	yes
0	.	no	HCW	19-29 years	Black	Single	≥ 8 years of study	no	no	no	yes
0	.	no	HCW	40-49 years	Black	Single	.	no	no	no	yes
0	.	no	HCW	40-49 years	Nonblack	.	.	no	no	yes	yes
0	.	no	HCW	40-49 years	Nonblack	Married and others status	≥ 8 years of study	no	no	no	yes
0	.	no	HCW	30-39 years	Black	Married and others status	≥ 8 years of study	no	no	no	no
0	.	no	HCM	19-29 years	Nonblack	Single	≥ 8 years of study	no	no	no	yes
0	.	no	CMUnknow	40-49 years	Nonblack	Single	.	no	no	no	yes
0	.	no	HCW	30-39 years	Nonblack	Married and others status	≥ 8 years of study	no	no	no	yes
0	.	no	HCW	30-39 years	Black	Single	≥ 8 years of study	no	no	no	yes
0	.	no	CMUnknow	≥ 50 years	.	.	.	no	yes	no	yes
0	.	no	HCW	≥ 50 years	.	Married and others status	.	no	no	no	yes
0	.	no	CWUnknow	30-39 years	Black	.	.	no	no	no	yes
0	.	no	CMUnknow	30-39 years	Black	.	.	no	no	no	yes
0	.	no	WSW	30-39 years	Black	.	.	no	no	no	yes
0	.	no	HCW	≥ 50 years	Black	Married and others status	.	no	no	no	yes
0	.	no	CWUnknow	19-29 years	Nonblack	Single	.	no	no	no	yes
0	.	no	HCW	19-29 years	Nonblack	Married and others status	≥ 8 years of study	no	no	no	no
0	.	no	WSW	30-39 years	Black	Single	≥ 8 years of study	no	no	no	no
0	.	no	CWUnknow	40-49 years	.	.	.	no	no	no	yes
0	.	no	CWUnknow	19-29 years	Nonblack	.	.	no	no	no	yes
0	.	no	HCW	19-29 years	Black	Single	≥ 8 years of study	no	no	no	yes
0	.	no	HCW	30-39 years	Black	Single	.	no	no	yes	yes
0	.	no	HCW	40-49 years	Black	.	Up to 8 years of study	no	no	no	yes
0	.	no	HCW	≥ 50 years	Nonblack	Married and others status	Up to 8 years of study	no	no	no	yes
0	.	no	CWUnknow	30-39 years	Nonblack	.	Up to 8 years of study	no	no	no	yes
0	.	no	CWUnknow	≥ 50 years	Black	Single	.	no	no	no	yes
0	.	no	CMUnknow	40-49 years	Black	.	.	no	no	no	no
0	.	no	HCW	19-29 years	Nonblack	Single	.	no	no	no	yes
0	.	no	HCW	40-49 years	Black	Single	.	no	yes	no	yes
0	.	no	CMUnknow	19-29 years	Black	.	.	no	no	no	no
0	.	no	HCM	19-29 years	Black	Single	Up to 8 years of study	no	no	no	yes
0	.	no	HCW	19-29 years	Black	Single	≥ 8 years of study	no	no	no	yes
0	.	no	HCW	19-29 years	Nonblack	Single	Up to 8 years of study	no	no	no	yes
0	.	no	HCW	40-49 years	Black	Married and others status	≥ 8 years of study	no	no	no	yes
0	.	no	CWUnknow	19-29 years	.	.	.	no	no	no	yes
0	.	no	HCM	40-49 years	.	Married and others status	.	no	no	no	yes
0	.	no	CWUnknow	30-39 years	.	Married and others status	.	no	no	no	no
0	.	no	HCW	30-39 years	Black	Married and others status	≥ 8 years of study	no	no	no	no
0	.	no	HCW	30-39 years	.	Single	.	no	no	no	yes
0	.	no	WSW	≥ 50 years	Black	Single	.	no	no	no	yes
0	.	no	HCW	30-39 years	Nonblack	Single	.	yes	yes	yes	no
0	.	no	HCW	19-29 years	Black	Single	≥ 8 years of study	no	no	no	yes
0	.	no	HCW	40-49 years	Nonblack	Married and others status	Up to 8 years of study	no	no	yes	yes
0	.	no	CMUnknow	19-29 years	Black	.	.	no	no	no	no
0	.	no	CWUnknow	40-49 years	.	.	.	no	no	no	yes
0	.	no	CWUnknow	≥ 50 years	Black	Single	≥ 8 years of study	no	no	no	yes
0	.	no	HCW	40-49 years	Nonblack	Single	≥ 8 years of study	no	no	no	yes
0	.	no	CWUnknow	30-39 years	.	.	.	no	no	yes	yes
0	.	no	CWUnknow	19-29 years	.	.	.	no	no	no	yes
0	.	no	CWUnknow	≥ 50 years	Black	.	.	no	no	no	yes
0	.	no	CMUnknow	19-29 years	Black	.	.	no	no	no	yes
0	.	no	HCW	19-29 years	.	Single	.	no	no	no	yes
0	.	no	CWUnknow	40-49 years	Black	.	.	no	no	no	yes
0	.	no	CWUnknow	19-29 years	Black	.	.	no	no	no	yes
0	.	no	HCW	30-39 years	Nonblack	Married and others status	≥ 8 years of study	no	no	no	yes
0	.	no	CWUnknow	40-49 years	.	.	.	no	no	no	yes
0	.	no	CMUnknow	30-39 years	Black	Single	≥ 8 years of study	no	no	no	yes
0	.	no	CWUnknow	≥ 50 years	Black	.	.	no	no	no	yes
0	.	no	HCW	19-29 years	Black	Single	.	no	no	no	yes
0	.	no	HCM	40-49 years	Nonblack	Single	.	no	no	no	no
0	.	no	CWUnknow	19-29 years	Black	Single	.	no	no	no	no
0	.	no	CMUnknow	19-29 years	Nonblack	.	.	no	no	no	yes
0	.	no	HCW	30-39 years	Nonblack	Married and others status	≥ 8 years of study	no	no	no	yes
0	.	no	HCW	19-29 years	Black	Married and others status	.	no	no	no	yes
0	.	no	HCW	19-29 years	Black	Married and others status	Up to 8 years of study	no	no	no	yes
0	.	no	HCW	≥ 50 years	Nonblack	Married and others status	≥ 8 years of study	no	no	no	no
0	.	no	CWUnknow	19-29 years	.	.	.	no	no	no	yes
0	.	no	HCW	19-29 years	.	Married and others status	.	no	no	no	yes
0	.	no	CWUnknow	30-39 years	Black	.	Up to 8 years of study	no	no	no	yes
0	.	no	CMUnknow	≥ 50 years	.	Married and others status	.	no	no	no	yes
0	.	no	HCW	30-39 years	Black	Married and others status	≥ 8 years of study	yes	no	no	no
0	.	no	CMUnknow	30-39 years	Black	.	.	no	no	no	no
0	.	no	CWUnknow	19-29 years	Black	Single	Up to 8 years of study	no	no	no	yes
0	.	no	WSW	19-29 years	Nonblack	.	≥ 8 years of study	no	no	no	yes
0	.	no	CMUnknow	40-49 years	Black	Single	Up to 8 years of study	no	no	no	yes
0	.	no	HCW	19-29 years	.	.	.	no	no	no	yes
0	.	no	CWUnknow	40-49 years	Black	.	.	no	no	no	yes
0	.	no	CWUnknow	19-29 years	Black	.	.	no	no	no	yes
0	.	no	CWUnknow	≥ 50 years	Black	.	.	no	no	no	yes
0	.	no	HCW	19-29 years	Black	Married and others status	.	no	no	no	yes
0	.	no	CWUnknow	19-29 years	Black	.	.	no	no	no	no
0	.	no	CMUnknow	19-29 years	Black	Married and others status	.	no	no	no	yes
0	.	no	CMUnknow	30-39 years	Black	.	.	no	no	no	yes
0	.	no	CMUnknow	30-39 years	.	.	.	no	no	no	yes
0	.	no	CWUnknow	40-49 years	Nonblack	Married and others status	.	no	no	no	yes
0	.	no	CWUnknow	30-39 years	Black	.	.	no	no	no	yes
0	.	no	CWUnknow	19-29 years	Black	Single	Up to 8 years of study	no	no	no	yes
0	.	no	CWUnknow	19-29 years	Black	Married and others status	≥ 8 years of study	no	no	no	yes
0	.	no	HCW	19-29 years	Black	Single	≥ 8 years of study	no	no	no	yes
0	.	no	HCW	40-49 years	Nonblack	Married and others status	.	no	no	no	yes
0	.	no	HCW	30-39 years	Black	Married and others status	.	no	no	no	no
0	.	no	CWUnknow	19-29 years	.	Single	.	no	no	no	no
0	.	no	CWUnknow	19-29 years	Black	.	.	no	no	no	no
0	.	no	HCW	30-39 years	Nonblack	.	.	no	no	yes	no
0	.	no	CWUnknow	19-29 years	.	.	.	no	no	no	no
0	.	no	HCM	30-39 years	.	.	.	no	no	no	no
0	.	no	CWUnknow	40-49 years	.	.	.	no	no	no	yes
0	.	no	CMUnknow	30-39 years	Black	.	.	no	no	no	yes
0	.	no	CWUnknow	30-39 years	Black	Married and others status	≥ 8 years of study	yes	yes	no	yes
0	.	no	HCW	30-39 years	Nonblack	Married and others status	.	no	no	yes	yes
0	.	no	HCW	19-29 years	Nonblack	Married and others status	≥ 8 years of study	no	no	no	yes
0	.	no	CWUnknow	30-39 years	Black	.	.	no	no	no	no
0	.	no	HCW	19-29 years	Nonblack	Single	≥ 8 years of study	no	yes	no	yes
0	.	no	HCW	19-29 years	Black	Married and others status	≥ 8 years of study	no	no	no	yes
0	.	no	HCW	19-29 years	Nonblack	Single	.	no	no	no	yes
0	.	no	CWUnknow	19-29 years	Black	.	.	no	no	no	no
0	.	no	CWUnknow	19-29 years	.	Single	Up to 8 years of study	no	no	no	yes
0	.	no	CWUnknow	19-29 years	Nonblack	Single	≥ 8 years of study	yes	yes	no	no
0	.	no	CWUnknow	19-29 years	.	.	.	no	no	no	yes
0	.	no	HCW	19-29 years	Black	Married and others status	≥ 8 years of study	no	no	no	no
0	.	no	CWUnknow	30-39 years	Black	Single	≥ 8 years of study	no	no	no	yes
0	.	no	CWUnknow	30-39 years	.	.	.	no	no	no	yes
0	.	no	CMUnknow	40-49 years	Black	.	.	no	no	no	yes
0	.	no	CWUnknow	30-39 years	.	.	.	no	no	no	yes
0	.	no	HCW	19-29 years	Nonblack	Single	≥ 8 years of study	no	no	no	yes
0	.	no	HCW	30-39 years	Black	Single	.	no	no	no	yes
0	.	no	CMUnknow	≥ 50 years	Black	.	.	no	no	no	yes
0	.	no	HCW	19-29 years	Nonblack	Single	Up to 8 years of study	no	no	no	yes
0	.	no	CMUnknow	19-29 years	Nonblack	Single	Up to 8 years of study	no	no	no	yes
0	.	no	CWUnknow	≥ 50 years	.	.	.	no	no	no	yes
0	.	no	CWUnknow	19-29 years	Black	Single	≥ 8 years of study	no	no	no	yes
0	.	no	CWUnknow	19-29 years	.	.	.	no	no	no	yes
0	.	no	CWUnknow	30-39 years	.	.	.	no	no	no	no
0	.	no	CWUnknow	19-29 years	Black	.	≥ 8 years of study	no	no	no	yes
0	.	no	CMUnknow	40-49 years	Black	.	.	no	no	no	yes
0	.	no	CMUnknow	19-29 years	Black	.	.	no	no	no	yes
0	.	no	HCW	19-29 years	Black	Single	≥ 8 years of study	no	no	no	no
0	.	no	CWUnknow	19-29 years	Black	.	.	no	no	no	yes
0	.	no	HCW	19-29 years	Nonblack	Married and others status	≥ 8 years of study	no	no	no	yes
0	.	no	CWUnknow	30-39 years	.	Single	.	no	no	no	yes
0	.	no	HCW	19-29 years	Nonblack	Married and others status	≥ 8 years of study	no	no	no	no
0	.	no	HCW	19-29 years	Black	Single	.	no	no	no	yes
0	.	no	CWUnknow	30-39 years	Black	.	.	no	no	no	no
0	.	no	HCW	30-39 years	Black	Married and others status	.	no	no	no	yes
0	.	no	CWUnknow	19-29 years	.	Married and others status	.	no	no	no	yes
0	.	no	CWUnknow	19-29 years	.	Single	.	no	yes	no	yes
0	.	no	CMUnknow	≥ 50 years	Black	.	≥ 8 years of study	no	no	no	yes
[truncated: 78,179 more rows]

## Sheet: code_book
Variable	Lable	Response category	Description of the response category
pair	True pairs after probabilistic record linkage	No	-
		Yes
score	Score from probabilistic record linkage	-	-
death	Death identified in probabilistic record linkage	No	-
		Yes
group	Groups formed based on gender and sexual orientation markers	HCW	Heterosexual cisgender women
		WSW	Woman who had sex with women
		CWUnknow	Cisgender women of unknown sexual orientation
		TGW	Travestis and Transgender women
		HCM	Heterosexual cisgender men
		MSM	Men who had sex with men
		CMUnknow	Cisgender men of unknown sexual orientation
		TGM	Transgender men
age_group	Age group	19-29 years	-
		30-39 years
		40-49 years
		≥ 50 years
race_color	Race/Color	Nonblack	-
		Black
marital_status	Marital status	Married and others status	-
		Single
schooling	Schooling	≥ 8 years of study	-
		Up to 8 years of study
pwdisabilities	Persons with disabilities	No	-
		Yes
pwdisorder	Persons with a mental or behavioral disorder	No	-
		Yes
chronicity	Chronicity of violent episodes	No	-
		Yes
assistance_network	Referral to the assistance network	No	-
		Yes
